# Supplementary material for: Comparative proteomics analysis of peanut roots reveals differential mechanisms of cadmium detoxification and translocation between two cultivars differing in cadmium accumulation
Source: BMC Plant Biol. 2019 Apr 11;19:137. doi: 10.1186/s12870-019-1739-5 (PMC6458636; doi:10.1186/s12870-019-1739-5)
Supplement: Supplementary file 3 — Table S2. Significantly enriched GO terms for the DEPs. With P-value < 0.05 as cutoff. (XLSX 46 kb) [file 12870_2019_1739_MOESM3_ESM.xlsx]

## Sheet: Table S2
Table S2 Significantly enriched GO terms for the DEPs. With P-value < 0.05 as cutoff.
Gene Ontology ID	Gene Ontology term	FCK/FCd			SCK/SCd			SCK/FCK			SCd/FCd
		Cluster frequency	Protein frequency of use	P-value	Cluster frequency	Protein frequency of use	P-value	Cluster frequency	Protein frequency of use	P-value	Cluster frequency	Protein frequency of use	P-value
Cellular Component
GO:0009524	phragmoplast				6 of 761 in the list	6 of 2031 in all the Protein	0.00273324
GO:0005634	nucleus				124 of 761 in the list	277 of 2031 in all the Protein	0.00449041
GO:0015630	microtubule cytoskeleton				11 of 761 in the list	16 of 2031 in all the Protein	0.0108437
GO:0030120	vesicle coat				8 of 761 in the list	11 of 2031 in all the Protein	0.018932
GO:0005694	chromosome				13 of 761 in the list	21 of 2031 in all the Protein	0.0194569
GO:0005874	microtubule				9 of 761 in the list	13 of 2031 in all the Protein	0.0200864				5 of 332 in the list	13 of 2031 in all the Protein	0.0469898
GO:0044427	chromosomal part				10 of 761 in the list	15 of 2031 in all the Protein	0.020519
GO:0005856	cytoskeleton				15 of 761 in the list	26 of 2031 in all the Protein	0.0279054				9 of 332 in the list	26 of 2031 in all the Protein	0.017572
GO:0005945	6-phosphofructokinase complex				5 of 761 in the list	6 of 2031 in all the Protein	0.0302826
GO:0009504	cell plate				5 of 761 in the list	6 of 2031 in all the Protein	0.0302826
GO:0044430	cytoskeletal part				11 of 761 in the list	18 of 2031 in all the Protein	0.0351165
GO:0000785	chromatin				9 of 761 in the list	14 of 2031 in all the Protein	0.037811
GO:0012506	vesicle membrane				8 of 761 in the list	12 of 2031 in all the Protein	0.0383561
GO:0030135	coated vesicle				8 of 761 in the list	12 of 2031 in all the Protein	0.0383561
GO:0030659	cytoplasmic vesicle membrane				8 of 761 in the list	12 of 2031 in all the Protein	0.0383561
GO:0030662	coated vesicle membrane				8 of 761 in the list	12 of 2031 in all the Protein	0.0383561
GO:0044433	cytoplasmic vesicle part				8 of 761 in the list	12 of 2031 in all the Protein	0.0383561
GO:0031225	anchored to membrane							8 of 535 in the list	11 of 2031 in all the Protein	0.00167478
GO:0046658	anchored to plasma membrane							8 of 535 in the list	11 of 2031 in all the Protein	0.00167478
GO:0031226	intrinsic to plasma membrane							9 of 535 in the list	14 of 2031 in all the Protein	0.00309094
GO:0015935	small ribosomal subunit							15 of 535 in the list	33 of 2031 in all the Protein	0.0132003
GO:0022627	cytosolic small ribosomal subunit							13 of 535 in the list	28 of 2031 in all the Protein	0.0168434
GO:0044459	plasma membrane part							9 of 535 in the list	17 of 2031 in all the Protein	0.017145
GO:0019866	organelle inner membrane							25 of 535 in the list	66 of 2031 in all the Protein	0.0244369
GO:0005743	mitochondrial inner membrane							20 of 535 in the list	52 of 2031 in all the Protein	0.035535
GO:0044391	ribosomal subunit							24 of 535 in the list	66 of 2031 in all the Protein	0.0443088
GO:0009536	plastid										107 of 332 in the list	474 of 2031 in all the Protein	3.10462e-05
GO:0009532	plastid stroma										34 of 332 in the list	119 of 2031 in all the Protein	0.000384539
GO:0009507	chloroplast										97 of 332 in the list	446 of 2031 in all the Protein	0.000423183
GO:0009570	chloroplast stroma										33 of 332 in the list	117 of 2031 in all the Protein	0.000608746
GO:0005750	mitochondrial respiratory chain complex III										4 of 332 in the list	4 of 2031 in all the Protein	0.000703266
GO:0045275	respiratory chain complex III										4 of 332 in the list	4 of 2031 in all the Protein	0.000703266
GO:0044435	plastid part										51 of 332 in the list	209 of 2031 in all the Protein	0.000995561
GO:0044434	chloroplast part										49 of 332 in the list	204 of 2031 in all the Protein	0.00183436
GO:0005576	extracellular region										41 of 332 in the list	169 of 2031 in all the Protein	0.00363872
GO:0005618	cell wall										36 of 332 in the list	152 of 2031 in all the Protein	0.00960516
GO:0030312	external encapsulating structure										36 of 332 in the list	152 of 2031 in all the Protein	0.00960516
GO:0009534	chloroplast thylakoid										17 of 332 in the list	63 of 2031 in all the Protein	0.0203872
GO:0031976	plastid thylakoid										17 of 332 in the list	63 of 2031 in all the Protein	0.0203872
GO:0070469	respiratory chain										11 of 332 in the list	36 of 2031 in all the Protein	0.0238999
GO:0048046	apoplast										24 of 332 in the list	99 of 2031 in all the Protein	0.0246047
GO:0005578	proteinaceous extracellular matrix										2 of 332 in the list	2 of 2031 in all the Protein	0.0266539
GO:0031012	extracellular matrix										2 of 332 in the list	2 of 2031 in all the Protein	0.0266539
GO:0045298	tubulin complex										2 of 332 in the list	2 of 2031 in all the Protein	0.0266539
GO:0031984	organelle subcompartment										17 of 332 in the list	65 of 2031 in all the Protein	0.0274845
GO:0005737	cytoplasm										239 of 332 in the list	1372 of 2031 in all the Protein	0.0331723
Molecular Function
GO:0004066	asparagine synthase (glutamine-hydrolyzing) activity	4 of 246 in the list	4 of 3092 in all the Protein	3.91726e-05
GO:0031320	hexitol dehydrogenase activity	4 of 246 in the list	4 of 3092 in all the Protein	3.91726e-05							3 of 574 in the list	4 of 3092 in all the Protein	0.0219488
GO:0046029	mannitol dehydrogenase activity	4 of 246 in the list	4 of 3092 in all the Protein	3.91726e-05							3 of 574 in the list	4 of 3092 in all the Protein	0.0219488
GO:0004364	glutathione transferase activity	6 of 246 in the list	18 of 3092 in all the Protein	0.00195601
GO:0016307	phosphatidylinositol phosphate kinase activity	2 of 246 in the list	2 of 3092 in all the Protein	0.00630613
GO:0050366	tyramine N-feruloyltransferase activity	2 of 246 in the list	2 of 3092 in all the Protein	0.00630613
GO:0016884	carbon-nitrogen ligase activity, with glutamine as amido-N-donor	4 of 246 in the list	11 of 3092 in all the Protein	0.00824606
GO:0016491	oxidoreductase activity	64 of 246 in the list	620 of 3092 in all the Protein	0.0107952							140 of 574 in the list	620 of 3092 in all the Protein	0.0027691
GO:0048029	monosaccharide binding	5 of 246 in the list	18 of 3092 in all the Protein	0.0110792
GO:0016614	oxidoreductase activity, acting on CH-OH group of donors	17 of 246 in the list	120 of 3092 in all the Protein	0.0127118							31 of 574 in the list	120 of 3092 in all the Protein	0.0278317
GO:0004324	ferredoxin-NADP+ reductase activity	2 of 246 in the list	3 of 3092 in all the Protein	0.0179225
GO:0050660	flavin adenine dinucleotide binding	8 of 246 in the list	46 of 3092 in all the Protein	0.0263732
GO:0016616	oxidoreductase activity, acting on the CH-OH group of donors, NAD or NADP as acceptor	15 of 246 in the list	111 of 3092 in all the Protein	0.0277113							29 of 574 in the list	111 of 3092 in all the Protein	0.0283638
GO:0003899	DNA-directed RNA polymerase activity	3 of 246 in the list	9 of 3092 in all the Protein	0.0291507
GO:0001871	pattern binding	2 of 246 in the list	4 of 3092 in all the Protein	0.0339706
GO:0004091	carboxylesterase activity	2 of 246 in the list	4 of 3092 in all the Protein	0.0339706
GO:0004365	glyceraldehyde-3-phosphate dehydrogenase (NAD+) (phosphorylating) activity	2 of 246 in the list	4 of 3092 in all the Protein	0.0339706
GO:0015929	hexosaminidase activity	2 of 246 in the list	4 of 3092 in all the Protein	0.0339706
GO:0030247	polysaccharide binding	2 of 246 in the list	4 of 3092 in all the Protein	0.0339706
GO:0004601	peroxidase activity	10 of 246 in the list	67 of 3092 in all the Protein	0.0368544				29 of 812 in the list	67 of 3092 in all the Protein	0.00169036	23 of 574 in the list	67 of 3092 in all the Protein	0.00141789
GO:0016684	oxidoreductase activity, acting on peroxide as acceptor	10 of 246 in the list	67 of 3092 in all the Protein	0.0368544				29 of 812 in the list	67 of 3092 in all the Protein	0.00169036	23 of 574 in the list	67 of 3092 in all the Protein	0.00141789
GO:0020037	heme binding	14 of 246 in the list	106 of 3092 in all the Protein	0.0389961				40 of 812 in the list	106 of 3092 in all the Protein	0.00551442	33 of 574 in the list	106 of 3092 in all the Protein	0.00104338
GO:0034062	RNA polymerase activity	3 of 246 in the list	10 of 3092 in all the Protein	0.039247
GO:0016740	transferase activity	65 of 246 in the list	674 of 3092 in all the Protein	0.0420654	279 of 1190 in the list	674 of 3092 in all the Protein	0.0439521
GO:0046906	tetrapyrrole binding	14 of 246 in the list	109 of 3092 in all the Protein	0.0477785				41 of 812 in the list	109 of 3092 in all the Protein	0.00532454	34 of 574 in the list	109 of 3092 in all the Protein	0.000845078
GO:0016779	nucleotidyltransferase activity	6 of 246 in the list	34 of 3092 in all the Protein	0.0485204
GO:0030554	adenyl nucleotide binding				176 of 1190 in the list	377 of 3092 in all the Protein	0.000329122				85 of 574 in the list	377 of 3092 in all the Protein	0.021728
GO:0032559	adenyl ribonucleotide binding				176 of 1190 in the list	377 of 3092 in all the Protein	0.000329122				85 of 574 in the list	377 of 3092 in all the Protein	0.021728
GO:0005524	ATP binding				175 of 1190 in the list	375 of 3092 in all the Protein	0.000351495				85 of 574 in the list	375 of 3092 in all the Protein	0.0190327
GO:1901363	heterocyclic compound binding				480 of 1190 in the list	1131 of 3092 in all the Protein	0.000354041				236 of 574 in the list	1131 of 3092 in all the Protein	0.00733139
GO:0097159	organic cyclic compound binding				480 of 1190 in the list	1132 of 3092 in all the Protein	0.000394811				236 of 574 in the list	1132 of 3092 in all the Protein	0.00770582
GO:0051082	unfolded protein binding				26 of 1190 in the list	43 of 3092 in all the Protein	0.00270382
GO:0003676	nucleic acid binding				137 of 1190 in the list	299 of 3092 in all the Protein	0.00390953
GO:0001882	nucleoside binding				206 of 1190 in the list	468 of 3092 in all the Protein	0.00460881
GO:0001883	purine nucleoside binding				206 of 1190 in the list	468 of 3092 in all the Protein	0.00460881
GO:0017076	purine nucleotide binding				206 of 1190 in the list	468 of 3092 in all the Protein	0.00460881
GO:0032549	ribonucleoside binding				206 of 1190 in the list	468 of 3092 in all the Protein	0.00460881
GO:0032550	purine ribonucleoside binding				206 of 1190 in the list	468 of 3092 in all the Protein	0.00460881
GO:0032555	purine ribonucleotide binding				206 of 1190 in the list	468 of 3092 in all the Protein	0.00460881
GO:0035639	purine ribonucleoside triphosphate binding				205 of 1190 in the list	466 of 3092 in all the Protein	0.00487071
GO:0016757	transferase activity, transferring glycosyl groups				58 of 1190 in the list	116 of 3092 in all the Protein	0.00668218
GO:0016758	transferase activity, transferring hexosyl groups				41 of 1190 in the list	79 of 3092 in all the Protein	0.00970485
GO:0032553	ribonucleotide binding				211 of 1190 in the list	487 of 3092 in all the Protein	0.00989161
GO:0008047	enzyme activator activity				9 of 1190 in the list	12 of 3092 in all the Protein	0.0113453
GO:0016705	oxidoreductase activity, acting on paired donors, with incorporation or reduction of molecular oxygen				27 of 1190 in the list	49 of 3092 in all the Protein	0.0127799
GO:0000166	nucleotide binding				336 of 1190 in the list	803 of 3092 in all the Protein	0.0130614
GO:1901265	nucleoside phosphate binding				336 of 1190 in the list	803 of 3092 in all the Protein	0.0130614
GO:0016624	oxidoreductase activity, acting on the aldehyde or oxo group of donors, disulfide as acceptor				6 of 1190 in the list	7 of 3092 in all the Protein	0.0151489
GO:0036094	small molecule binding				342 of 1190 in the list	822 of 3092 in all the Protein	0.0179191
GO:0008964	phosphoenolpyruvate carboxylase activity				4 of 1190 in the list	4 of 3092 in all the Protein	0.0218716
GO:0016831	carboxy-lyase activity				16 of 1190 in the list	27 of 3092 in all the Protein	0.022585
GO:0004177	aminopeptidase activity				8 of 1190 in the list	11 of 3092 in all the Protein	0.0226562				5 of 574 in the list	11 of 3092 in all the Protein	0.0374435
GO:0004674	protein serine/threonine kinase activity				39 of 1190 in the list	78 of 3092 in all the Protein	0.0238556	29 of 812 in the list	78 of 3092 in all the Protein	0.0208759
GO:0008757	S-adenosylmethionine-dependent methyltransferase activity				11 of 1190 in the list	17 of 3092 in all the Protein	0.0254941
GO:0051213	dioxygenase activity				21 of 1190 in the list	38 of 3092 in all the Protein	0.0257161
GO:0003924	GTPase activity				22 of 1190 in the list	41 of 3092 in all the Protein	0.0337036
GO:0004497	monooxygenase activity				16 of 1190 in the list	28 of 3092 in all the Protein	0.0342499
GO:0003872	6-phosphofructokinase activity				5 of 1190 in the list	6 of 3092 in all the Protein	0.0342783
GO:0004611	phosphoenolpyruvate carboxykinase activity				5 of 1190 in the list	6 of 3092 in all the Protein	0.0342783
GO:0004738	pyruvate dehydrogenase activity				5 of 1190 in the list	6 of 3092 in all the Protein	0.0342783
GO:0004739	pyruvate dehydrogenase (acetyl-transferring) activity				5 of 1190 in the list	6 of 3092 in all the Protein	0.0342783
GO:0016701	oxidoreductase activity, acting on single donors with incorporation of molecular oxygen				13 of 1190 in the list	22 of 3092 in all the Protein	0.0398103
GO:0005083	small GTPase regulator activity				6 of 1190 in the list	8 of 3092 in all the Protein	0.0408666
GO:0016830	carbon-carbon lyase activity				19 of 1190 in the list	35 of 3092 in all the Protein	0.0409925
GO:0016702	oxidoreductase activity, acting on single donors with incorporation of molecular oxygen, incorporation of two atoms of oxygen				12 of 1190 in the list	20 of 3092 in all the Protein	0.0415597
GO:0030695	GTPase regulator activity				7 of 1190 in the list	10 of 3092 in all the Protein	0.0440803
GO:0060589	nucleoside-triphosphatase regulator activity				8 of 1190 in the list	12 of 3092 in all the Protein	0.0452781
GO:0000287	magnesium ion binding				33 of 1190 in the list	67 of 3092 in all the Protein	0.0454159				21 of 574 in the list	67 of 3092 in all the Protein	0.00760786
GO:0004672	protein kinase activity							51 of 812 in the list	138 of 3092 in all the Protein	0.00305911
GO:0016209	antioxidant activity							31 of 812 in the list	81 of 3092 in all the Protein	0.0109643	25 of 574 in the list	81 of 3092 in all the Protein	0.00469625
GO:0016670	oxidoreductase activity, acting on a sulfur group of donors, oxygen as acceptor							3 of 812 in the list	3 of 3092 in all the Protein	0.018062
GO:0016901	oxidoreductase activity, acting on the CH-OH group of donors, quinone or similar compound as acceptor							3 of 812 in the list	3 of 3092 in all the Protein	0.018062
GO:0016661	oxidoreductase activity, acting on other nitrogenous compounds as donors							4 of 812 in the list	5 of 3092 in all the Protein	0.0187009
GO:0005198	structural molecule activity							53 of 812 in the list	158 of 3092 in all the Protein	0.0223847
GO:0004650	polygalacturonase activity							6 of 812 in the list	10 of 3092 in all the Protein	0.0249109
GO:0016301	kinase activity							79 of 812 in the list	251 of 3092 in all the Protein	0.0314079
GO:0016773	phosphotransferase activity, alcohol group as acceptor							61 of 812 in the list	191 of 3092 in all the Protein	0.04148	46 of 574 in the list	191 of 3092 in all the Protein	0.0295251
GO:0016772	transferase activity, transferring phosphorus-containing groups							88 of 812 in the list	287 of 3092 in all the Protein	0.0452711
GO:0008171	O-methyltransferase activity							7 of 812 in the list	14 of 3092 in all the Protein	0.0486954
GO:0003824	catalytic activity										462 of 574 in the list	2285 of 3092 in all the Protein	2.92296e-05
GO:0043167	ion binding										258 of 574 in the list	1203 of 3092 in all the Protein	0.000630845
GO:0050661	NADP binding										12 of 574 in the list	26 of 3092 in all the Protein	0.00113472
GO:0008422	beta-glucosidase activity										11 of 574 in the list	24 of 3092 in all the Protein	0.00195933
GO:0043169	cation binding										156 of 574 in the list	702 of 3092 in all the Protein	0.00305383
GO:0004743	pyruvate kinase activity										6 of 574 in the list	10 of 3092 in all the Protein	0.00425135
GO:0015926	glucosidase activity										13 of 574 in the list	34 of 3092 in all the Protein	0.00547899
GO:0016725	oxidoreductase activity, acting on CH or CH2 groups										3 of 574 in the list	3 of 3092 in all the Protein	0.00637038
GO:0046429	4-hydroxy-3-methylbut-2-en-1-yl diphosphate synthase activity										3 of 574 in the list	3 of 3092 in all the Protein	0.00637038
GO:0052592	oxidoreductase activity, acting on CH or CH2 groups, with an iron-sulfur protein as acceptor										3 of 574 in the list	3 of 3092 in all the Protein	0.00637038
GO:0030955	potassium ion binding										6 of 574 in the list	11 of 3092 in all the Protein	0.00790005
GO:0031420	alkali metal ion binding										6 of 574 in the list	11 of 3092 in all the Protein	0.00790005
GO:0016903	oxidoreductase activity, acting on the aldehyde or oxo group of donors										13 of 574 in the list	36 of 3092 in all the Protein	0.00950587
GO:0016620	oxidoreductase activity, acting on the aldehyde or oxo group of donors, NAD or NADP as acceptor										11 of 574 in the list	29 of 3092 in all the Protein	0.0110946
GO:0046872	metal ion binding										136 of 574 in the list	622 of 3092 in all the Protein	0.0112241
GO:0005488	binding										360 of 574 in the list	1807 of 3092 in all the Protein	0.0117631
GO:0051539	4 iron, 4 sulfur cluster binding										6 of 574 in the list	12 of 3092 in all the Protein	0.0133561
GO:0016646	oxidoreductase activity, acting on the CH-NH group of donors, NAD or NADP as acceptor										4 of 574 in the list	7 of 3092 in all the Protein	0.0256134
GO:0035251	UDP-glucosyltransferase activity										9 of 574 in the list	25 of 3092 in all the Protein	0.0298027
GO:0004812	aminoacyl-tRNA ligase activity										10 of 574 in the list	29 of 3092 in all the Protein	0.0304728
GO:0016875	ligase activity, forming carbon-oxygen bonds										10 of 574 in the list	29 of 3092 in all the Protein	0.0304728
GO:0016876	ligase activity, forming aminoacyl-tRNA and related compounds										10 of 574 in the list	29 of 3092 in all the Protein	0.0304728
GO:0004019	adenylosuccinate synthase activity										2 of 574 in the list	2 of 3092 in all the Protein	0.0344134
GO:0004347	glucose-6-phosphate isomerase activity										2 of 574 in the list	2 of 3092 in all the Protein	0.0344134
GO:0004349	glutamate 5-kinase activity										2 of 574 in the list	2 of 3092 in all the Protein	0.0344134
GO:0004477	methenyltetrahydrofolate cyclohydrolase activity										2 of 574 in the list	2 of 3092 in all the Protein	0.0344134
GO:0004488	methylenetetrahydrofolate dehydrogenase (NADP+) activity										2 of 574 in the list	2 of 3092 in all the Protein	0.0344134
GO:0004819	glutamine-tRNA ligase activity										2 of 574 in the list	2 of 3092 in all the Protein	0.0344134
GO:0005200	structural constituent of cytoskeleton										2 of 574 in the list	2 of 3092 in all the Protein	0.0344134
GO:0010285	L,L-diaminopimelate aminotransferase activity										2 of 574 in the list	2 of 3092 in all the Protein	0.0344134
GO:0016856	racemase and epimerase activity, acting on hydroxy acids and derivatives										2 of 574 in the list	2 of 3092 in all the Protein	0.0344134
GO:0045153	electron transporter, transferring electrons within CoQH2-cytochrome c reductase complex activity										2 of 574 in the list	2 of 3092 in all the Protein	0.0344134
GO:0008194	UDP-glycosyltransferase activity										11 of 574 in the list	34 of 3092 in all the Protein	0.0378512
GO:0046527	glucosyltransferase activity										9 of 574 in the list	26 of 3092 in all the Protein	0.0383313
GO:0004345	glucose-6-phosphate dehydrogenase activity										3 of 574 in the list	5 of 3092 in all the Protein	0.0473446
GO:0004372	glycine hydroxymethyltransferase activity										3 of 574 in the list	5 of 3092 in all the Protein	0.0473446
GO:0008121	ubiquinol-cytochrome-c reductase activity										3 of 574 in the list	5 of 3092 in all the Protein	0.0473446
GO:0008235	metalloexopeptidase activity										3 of 574 in the list	5 of 3092 in all the Protein	0.0473446
GO:0009044	xylan 1,4-beta-xylosidase activity										3 of 574 in the list	5 of 3092 in all the Protein	0.0473446
GO:0016211	ammonia ligase activity										3 of 574 in the list	5 of 3092 in all the Protein	0.0473446
GO:0016681	oxidoreductase activity, acting on diphenols and related substances as donors, cytochrome as acceptor										3 of 574 in the list	5 of 3092 in all the Protein	0.0473446
GO:0016880	acid-ammonia (or amide) ligase activity										3 of 574 in the list	5 of 3092 in all the Protein	0.0473446
GO:0019238	cyclohydrolase activity										3 of 574 in the list	5 of 3092 in all the Protein	0.0473446
GO:0008168	methyltransferase activity										17 of 574 in the list	61 of 3092 in all the Protein	0.0475088
GO:0004857	enzyme inhibitor activity										10 of 574 in the list	31 of 3092 in all the Protein	0.0475906
Biological Process
GO:0006528	asparagine metabolic process	4 of 213 in the list	4 of 2867 in all the Protein	2.96767e-05
GO:0006529	asparagine biosynthetic process	4 of 213 in the list	4 of 2867 in all the Protein	2.96767e-05
GO:0006979	response to oxidative stress	16 of 213 in the list	101 of 2867 in all the Protein	0.00264199				36 of 747 in the list	101 of 2867 in all the Protein	0.019211	30 of 532 in the list	101 of 2867 in all the Protein	0.00381916
GO:0043604	amide biosynthetic process	4 of 213 in the list	9 of 2867 in all the Protein	0.0027717
GO:0043647	inositol phosphate metabolic process	2 of 213 in the list	2 of 2867 in all the Protein	0.00549556
GO:0070981	L-asparagine biosynthetic process	2 of 213 in the list	2 of 2867 in all the Protein	0.00549556
GO:0070982	L-asparagine metabolic process	2 of 213 in the list	2 of 2867 in all the Protein	0.00549556
GO:0006950	response to stress	40 of 213 in the list	367 of 2867 in all the Protein	0.00620795							83 of 532 in the list	367 of 2867 in all the Protein	0.0208002
GO:0006541	glutamine metabolic process	4 of 213 in the list	11 of 2867 in all the Protein	0.00644657
GO:0045840	positive regulation of mitosis	3 of 213 in the list	6 of 2867 in all the Protein	0.00683564	5 of 1087 in the list	6 of 2867 in all the Protein	0.0320137	4 of 747 in the list	6 of 2867 in all the Protein	0.0432674
GO:0051785	positive regulation of nuclear division	3 of 213 in the list	6 of 2867 in all the Protein	0.00683564	5 of 1087 in the list	6 of 2867 in all the Protein	0.0320137	4 of 747 in the list	6 of 2867 in all the Protein	0.0432674
GO:0090068	positive regulation of cell cycle process	3 of 213 in the list	6 of 2867 in all the Protein	0.00683564	5 of 1087 in the list	6 of 2867 in all the Protein	0.0320137	4 of 747 in the list	6 of 2867 in all the Protein	0.0432674
GO:0007088	regulation of mitosis	3 of 213 in the list	7 of 2867 in all the Protein	0.0113117	6 of 1087 in the list	7 of 2867 in all the Protein	0.0139384
GO:0007346	regulation of mitotic cell cycle	3 of 213 in the list	7 of 2867 in all the Protein	0.0113117	6 of 1087 in the list	7 of 2867 in all the Protein	0.0139384
GO:0010638	positive regulation of organelle organization	3 of 213 in the list	7 of 2867 in all the Protein	0.0113117	6 of 1087 in the list	7 of 2867 in all the Protein	0.0139384
GO:0045787	positive regulation of cell cycle	3 of 213 in the list	7 of 2867 in all the Protein	0.0113117	6 of 1087 in the list	7 of 2867 in all the Protein	0.0139384	5 of 747 in the list	7 of 2867 in all the Protein	0.0153765
GO:0051783	regulation of nuclear division	3 of 213 in the list	7 of 2867 in all the Protein	0.0113117	6 of 1087 in the list	7 of 2867 in all the Protein	0.0139384
GO:0000302	response to reactive oxygen species	7 of 213 in the list	35 of 2867 in all the Protein	0.0126608							12 of 532 in the list	35 of 2867 in all the Protein	0.0193002
GO:0006952	defense response	12 of 213 in the list	81 of 2867 in all the Protein	0.0149527
GO:0051607	defense response to virus	2 of 213 in the list	3 of 2867 in all the Protein	0.0156772
GO:0009615	response to virus	3 of 213 in the list	8 of 2867 in all the Protein	0.0171182
GO:0010564	regulation of cell cycle process	3 of 213 in the list	8 of 2867 in all the Protein	0.0171182	7 of 1087 in the list	8 of 2867 in all the Protein	0.00596049
GO:0042542	response to hydrogen peroxide	5 of 213 in the list	22 of 2867 in all the Protein	0.0200172							10 of 532 in the list	22 of 2867 in all the Protein	0.00336819
GO:0006650	glycerophospholipid metabolic process	4 of 213 in the list	15 of 2867 in all the Protein	0.0210692
GO:0046486	glycerolipid metabolic process	4 of 213 in the list	15 of 2867 in all the Protein	0.0210692
GO:0050896	response to stimulus	57 of 213 in the list	604 of 2867 in all the Protein	0.0232248
GO:0051130	positive regulation of cellular component organization	3 of 213 in the list	9 of 2867 in all the Protein	0.0242914
GO:0055114	oxidation-reduction process	53 of 213 in the list	559 of 2867 in all the Protein	0.0266435							134 of 532 in the list	559 of 2867 in all the Protein	0.000208265
GO:0051707	response to other organism	11 of 213 in the list	78 of 2867 in all the Protein	0.0272323
GO:0002252	immune effector process	2 of 213 in the list	4 of 2867 in all the Protein	0.0298245
GO:0046688	response to copper ion	2 of 213 in the list	4 of 2867 in all the Protein	0.0298245
GO:0046488	phosphatidylinositol metabolic process	3 of 213 in the list	10 of 2867 in all the Protein	0.0328364
GO:0051726	regulation of cell cycle	3 of 213 in the list	10 of 2867 in all the Protein	0.0328364	9 of 1087 in the list	10 of 2867 in all the Protein	0.00104749
GO:0009607	response to biotic stimulus	12 of 213 in the list	91 of 2867 in all the Protein	0.0345791
GO:0009408	response to heat	6 of 213 in the list	35 of 2867 in all the Protein	0.041287							12 of 532 in the list	35 of 2867 in all the Protein	0.0193002
GO:0042886	amide transport	2 of 213 in the list	5 of 2867 in all the Protein	0.0472974
GO:0052646	alditol phosphate metabolic process	2 of 213 in the list	5 of 2867 in all the Protein	0.0472974
GO:0006721	terpenoid metabolic process				17 of 1087 in the list	22 of 2867 in all the Protein	0.000190059				11 of 532 in the list	22 of 2867 in all the Protein	0.000788039
GO:0016114	terpenoid biosynthetic process				16 of 1087 in the list	21 of 2867 in all the Protein	0.000394501				11 of 532 in the list	21 of 2867 in all the Protein	0.00047193
GO:0006720	isoprenoid metabolic process				22 of 1087 in the list	33 of 2867 in all the Protein	0.000719007				13 of 532 in the list	33 of 2867 in all the Protein	0.00402464
GO:0008299	isoprenoid biosynthetic process				22 of 1087 in the list	33 of 2867 in all the Protein	0.000719007				13 of 532 in the list	33 of 2867 in all the Protein	0.00402464
GO:0044237	cellular metabolic process				598 of 1087 in the list	1468 of 2867 in all the Protein	0.000808294
GO:0009123	nucleoside monophosphate metabolic process				15 of 1087 in the list	22 of 2867 in all the Protein	0.00377512
GO:0009124	nucleoside monophosphate biosynthetic process				15 of 1087 in the list	22 of 2867 in all the Protein	0.00377512
GO:0009156	ribonucleoside monophosphate biosynthetic process				14 of 1087 in the list	21 of 2867 in all the Protein	0.00696959
GO:0009161	ribonucleoside monophosphate metabolic process				14 of 1087 in the list	21 of 2867 in all the Protein	0.00696959
GO:1901360	organic cyclic compound metabolic process				202 of 1087 in the list	470 of 2867 in all the Protein	0.00795421
GO:0006091	generation of precursor metabolites and energy				59 of 1087 in the list	121 of 2867 in all the Protein	0.00839989				34 of 532 in the list	121 of 2867 in all the Protein	0.0057075
GO:0009987	cellular process				729 of 1087 in the list	1844 of 2867 in all the Protein	0.00903702
GO:0044281	small molecule metabolic process				233 of 1087 in the list	550 of 2867 in all the Protein	0.00980034				123 of 532 in the list	550 of 2867 in all the Protein	0.00700288
GO:0006725	cellular aromatic compound metabolic process				188 of 1087 in the list	437 of 2867 in all the Protein	0.0100463
GO:0033043	regulation of organelle organization				9 of 1087 in the list	12 of 2867 in all the Protein	0.0101324
GO:0006099	tricarboxylic acid cycle				15 of 1087 in the list	24 of 2867 in all the Protein	0.0123639
GO:0009116	nucleoside metabolic process				64 of 1087 in the list	135 of 2867 in all the Protein	0.0133041
GO:0007018	microtubule-based movement				6 of 1087 in the list	7 of 2867 in all the Protein	0.0139384				4 of 532 in the list	7 of 2867 in all the Protein	0.025563
GO:0010286	heat acclimation				6 of 1087 in the list	7 of 2867 in all the Protein	0.0139384
GO:1901657	glycosyl compound metabolic process				64 of 1087 in the list	136 of 2867 in all the Protein	0.0160814
GO:0006396	RNA processing				19 of 1087 in the list	33 of 2867 in all the Protein	0.0165899
GO:0006928	cellular component movement				7 of 1087 in the list	9 of 2867 in all the Protein	0.0180265
GO:0044403	symbiosis, encompassing mutualism through parasitism				7 of 1087 in the list	9 of 2867 in all the Protein	0.0180265
GO:0044419	interspecies interaction between organisms				7 of 1087 in the list	9 of 2867 in all the Protein	0.0180265
GO:0051258	protein polymerization				7 of 1087 in the list	9 of 2867 in all the Protein	0.0180265
GO:0055082	cellular chemical homeostasis				7 of 1087 in the list	9 of 2867 in all the Protein	0.0180265
GO:0006139	nucleobase-containing compound metabolic process				149 of 1087 in the list	345 of 2867 in all the Protein	0.0186253
GO:0034641	cellular nitrogen compound metabolic process				184 of 1087 in the list	433 of 2867 in all the Protein	0.0192601
GO:0006184	GTP catabolic process				22 of 1087 in the list	40 of 2867 in all the Protein	0.0201141
GO:1901069	guanosine-containing compound catabolic process				22 of 1087 in the list	40 of 2867 in all the Protein	0.0201141
GO:0001666	response to hypoxia				4 of 1087 in the list	4 of 2867 in all the Protein	0.0205929
GO:0006107	oxaloacetate metabolic process				4 of 1087 in the list	4 of 2867 in all the Protein	0.0205929
GO:0009423	chorismate biosynthetic process				4 of 1087 in the list	4 of 2867 in all the Protein	0.0205929				3 of 532 in the list	4 of 2867 in all the Protein	0.0219156
GO:0016101	diterpenoid metabolic process				4 of 1087 in the list	4 of 2867 in all the Protein	0.0205929
GO:0016458	gene silencing				4 of 1087 in the list	4 of 2867 in all the Protein	0.0205929
GO:0019632	shikimate metabolic process				4 of 1087 in the list	4 of 2867 in all the Protein	0.0205929
GO:0031047	gene silencing by RNA				4 of 1087 in the list	4 of 2867 in all the Protein	0.0205929
GO:0036293	response to decreased oxygen levels				4 of 1087 in the list	4 of 2867 in all the Protein	0.0205929
GO:0070482	response to oxygen levels				4 of 1087 in the list	4 of 2867 in all the Protein	0.0205929
GO:0010605	negative regulation of macromolecule metabolic process				13 of 1087 in the list	21 of 2867 in all the Protein	0.0217834
GO:0007017	microtubule-based process				9 of 1087 in the list	13 of 2867 in all the Protein	0.0219284
GO:0009126	purine nucleoside monophosphate metabolic process				9 of 1087 in the list	13 of 2867 in all the Protein	0.0219284
GO:0009127	purine nucleoside monophosphate biosynthetic process				9 of 1087 in the list	13 of 2867 in all the Protein	0.0219284
GO:0009167	purine ribonucleoside monophosphate metabolic process				9 of 1087 in the list	13 of 2867 in all the Protein	0.0219284
GO:0009168	purine ribonucleoside monophosphate biosynthetic process				9 of 1087 in the list	13 of 2867 in all the Protein	0.0219284
GO:0043085	positive regulation of catalytic activity				11 of 1087 in the list	17 of 2867 in all the Protein	0.0226203
GO:0044093	positive regulation of molecular function				11 of 1087 in the list	17 of 2867 in all the Protein	0.0226203
GO:0008610	lipid biosynthetic process				44 of 1087 in the list	91 of 2867 in all the Protein	0.025154
GO:0019222	regulation of metabolic process				67 of 1087 in the list	146 of 2867 in all the Protein	0.0263739
GO:0016053	organic acid biosynthetic process				74 of 1087 in the list	163 of 2867 in all the Protein	0.0267245				41 of 532 in the list	163 of 2867 in all the Protein	0.0192443
GO:0046394	carboxylic acid biosynthetic process				74 of 1087 in the list	163 of 2867 in all the Protein	0.0267245				41 of 532 in the list	163 of 2867 in all the Protein	0.0192443
GO:0044085	cellular component biogenesis				37 of 1087 in the list	75 of 2867 in all the Protein	0.0270677
GO:0048518	positive regulation of biological process				17 of 1087 in the list	30 of 2867 in all the Protein	0.0278353
GO:0080090	regulation of primary metabolic process				36 of 1087 in the list	73 of 2867 in all the Protein	0.029176
GO:0009060	aerobic respiration				16 of 1087 in the list	28 of 2867 in all the Protein	0.0295992
GO:0045333	cellular respiration				21 of 1087 in the list	39 of 2867 in all the Protein	0.0303233
GO:0019752	carboxylic acid metabolic process				126 of 1087 in the list	292 of 2867 in all the Protein	0.0305085				79 of 532 in the list	292 of 2867 in all the Protein	0.000103166
GO:0006468	protein phosphorylation				44 of 1087 in the list	92 of 2867 in all the Protein	0.0310017
GO:0009877	nodulation				5 of 1087 in the list	6 of 2867 in all the Protein	0.0320137
GO:0046578	regulation of Ras protein signal transduction				5 of 1087 in the list	6 of 2867 in all the Protein	0.0320137
GO:0048582	positive regulation of post-embryonic development				5 of 1087 in the list	6 of 2867 in all the Protein	0.0320137
GO:0051056	regulation of small GTPase mediated signal transduction				5 of 1087 in the list	6 of 2867 in all the Protein	0.0320137
GO:0051094	positive regulation of developmental process				5 of 1087 in the list	6 of 2867 in all the Protein	0.0320137
GO:0051240	positive regulation of multicellular organismal process				5 of 1087 in the list	6 of 2867 in all the Protein	0.0320137
GO:0071248	cellular response to metal ion				5 of 1087 in the list	6 of 2867 in all the Protein	0.0320137
GO:0071322	cellular response to carbohydrate stimulus				5 of 1087 in the list	6 of 2867 in all the Protein	0.0320137
GO:0043436	oxoacid metabolic process				127 of 1087 in the list	295 of 2867 in all the Protein	0.0323125				79 of 532 in the list	295 of 2867 in all the Protein	0.000150382
GO:1901068	guanosine-containing compound metabolic process				24 of 1087 in the list	46 of 2867 in all the Protein	0.0331736
GO:0044249	cellular biosynthetic process				265 of 1087 in the list	645 of 2867 in all the Protein	0.0332541
GO:0060255	regulation of macromolecule metabolic process				34 of 1087 in the list	69 of 2867 in all the Protein	0.0339182
GO:1901576	organic substance biosynthetic process				271 of 1087 in the list	661 of 2867 in all the Protein	0.0348873
GO:0022607	cellular component assembly				27 of 1087 in the list	53 of 2867 in all the Protein	0.0350099
GO:0006082	organic acid metabolic process				129 of 1087 in the list	301 of 2867 in all the Protein	0.0361189				80 of 532 in the list	301 of 2867 in all the Protein	0.000179081
GO:0009119	ribonucleoside metabolic process				57 of 1087 in the list	124 of 2867 in all the Protein	0.0373318
GO:0044283	small molecule biosynthetic process				89 of 1087 in the list	202 of 2867 in all the Protein	0.0373647				47 of 532 in the list	202 of 2867 in all the Protein	0.0479547
GO:0006606	protein import into nucleus				6 of 1087 in the list	8 of 2867 in all the Protein	0.0378723
GO:0030811	regulation of nucleotide catabolic process				6 of 1087 in the list	8 of 2867 in all the Protein	0.0378723
GO:0033121	regulation of purine nucleotide catabolic process				6 of 1087 in the list	8 of 2867 in all the Protein	0.0378723
GO:0034504	protein localization to nucleus				6 of 1087 in the list	8 of 2867 in all the Protein	0.0378723
GO:0044744	protein targeting to nucleus				6 of 1087 in the list	8 of 2867 in all the Protein	0.0378723
GO:0051170	nuclear import				6 of 1087 in the list	8 of 2867 in all the Protein	0.0378723
GO:0009894	regulation of catabolic process				9 of 1087 in the list	14 of 2867 in all the Protein	0.0410138
GO:0010608	posttranscriptional regulation of gene expression				9 of 1087 in the list	14 of 2867 in all the Protein	0.0410138
GO:0048878	chemical homeostasis				9 of 1087 in the list	14 of 2867 in all the Protein	0.0410138
GO:0006694	steroid biosynthetic process				8 of 1087 in the list	12 of 2867 in all the Protein	0.0413444
GO:0006833	water transport				8 of 1087 in the list	12 of 2867 in all the Protein	0.0413444
GO:0008202	steroid metabolic process				8 of 1087 in the list	12 of 2867 in all the Protein	0.0413444
GO:0015994	chlorophyll metabolic process				8 of 1087 in the list	12 of 2867 in all the Protein	0.0413444
GO:0042044	fluid transport				8 of 1087 in the list	12 of 2867 in all the Protein	0.0413444
GO:0010468	regulation of gene expression				28 of 1087 in the list	56 of 2867 in all the Protein	0.0420522
GO:0009066	aspartate family amino acid metabolic process				16 of 1087 in the list	29 of 2867 in all the Protein	0.0433253
GO:0046483	heterocycle metabolic process				179 of 1087 in the list	429 of 2867 in all the Protein	0.0441055
GO:0090304	nucleic acid metabolic process				64 of 1087 in the list	142 of 2867 in all the Protein	0.0442126
GO:0046434	organophosphate catabolic process				39 of 1087 in the list	82 of 2867 in all the Protein	0.0447433
GO:0009259	ribonucleotide metabolic process				59 of 1087 in the list	130 of 2867 in all the Protein	0.0451688
GO:0019693	ribose phosphate metabolic process				59 of 1087 in the list	130 of 2867 in all the Protein	0.0451688
GO:0006096	glycolysis				23 of 1087 in the list	45 of 2867 in all the Protein	0.0476166				16 of 532 in the list	45 of 2867 in all the Protein	0.00494088
GO:0043933	macromolecular complex subunit organization				23 of 1087 in the list	45 of 2867 in all the Protein	0.0476166
GO:0044262	cellular carbohydrate metabolic process				38 of 1087 in the list	80 of 2867 in all the Protein	0.0481659
GO:1901362	organic cyclic compound biosynthetic process				93 of 1087 in the list	214 of 2867 in all the Protein	0.0487896
GO:0044260	cellular macromolecule metabolic process				277 of 1087 in the list	681 of 2867 in all the Protein	0.0492069
GO:0031324	negative regulation of cellular metabolic process							11 of 747 in the list	21 of 2867 in all the Protein	0.00872556
GO:0009890	negative regulation of biosynthetic process							9 of 747 in the list	17 of 2867 in all the Protein	0.0160518
GO:0010558	negative regulation of macromolecule biosynthetic process							9 of 747 in the list	17 of 2867 in all the Protein	0.0160518
GO:0031327	negative regulation of cellular biosynthetic process							9 of 747 in the list	17 of 2867 in all the Protein	0.0160518
GO:2000113	negative regulation of cellular macromolecule biosynthetic process							9 of 747 in the list	17 of 2867 in all the Protein	0.0160518
GO:0008037	cell recognition							3 of 747 in the list	3 of 2867 in all the Protein	0.0176355
GO:0048544	recognition of pollen							3 of 747 in the list	3 of 2867 in all the Protein	0.0176355
GO:0045934	negative regulation of nucleobase-containing compound metabolic process							8 of 747 in the list	15 of 2867 in all the Protein	0.0218831
GO:0051172	negative regulation of nitrogen compound metabolic process							8 of 747 in the list	15 of 2867 in all the Protein	0.0218831
GO:0048523	negative regulation of cellular process							14 of 747 in the list	33 of 2867 in all the Protein	0.0293283
GO:0045892	negative regulation of transcription, DNA-dependent							7 of 747 in the list	13 of 2867 in all the Protein	0.0299694
GO:0051253	negative regulation of RNA metabolic process							7 of 747 in the list	13 of 2867 in all the Protein	0.0299694
GO:0009765	photosynthesis, light harvesting							5 of 747 in the list	8 of 2867 in all the Protein	0.0322834
GO:0009892	negative regulation of metabolic process							11 of 747 in the list	25 of 2867 in all the Protein	0.0388183
GO:0009808	lignin metabolic process							6 of 747 in the list	11 of 2867 in all the Protein	0.0412857
GO:0010029	regulation of seed germination							4 of 747 in the list	6 of 2867 in all the Protein	0.0432674
GO:1900140	regulation of seedling development							4 of 747 in the list	6 of 2867 in all the Protein	0.0432674
GO:0044710	single-organism metabolic process										233 of 532 in the list	1038 of 2867 in all the Protein	3.87773e-05
GO:0008152	metabolic process										455 of 532 in the list	2285 of 2867 in all the Protein	8.83576e-05
GO:0006006	glucose metabolic process										28 of 532 in the list	79 of 2867 in all the Protein	0.000235086
GO:0016052	carbohydrate catabolic process										30 of 532 in the list	87 of 2867 in all the Protein	0.00024769
GO:0010035	response to inorganic substance										54 of 532 in the list	190 of 2867 in all the Protein	0.000385527
GO:0009056	catabolic process										77 of 532 in the list	298 of 2867 in all the Protein	0.000626871
GO:0044724	single-organism carbohydrate catabolic process										25 of 532 in the list	73 of 2867 in all the Protein	0.000909063
GO:0042221	response to chemical stimulus										67 of 532 in the list	258 of 2867 in all the Protein	0.00126127
GO:0016054	organic acid catabolic process										13 of 532 in the list	31 of 2867 in all the Protein	0.00208102
GO:0046395	carboxylic acid catabolic process										13 of 532 in the list	31 of 2867 in all the Protein	0.00208102
GO:0006007	glucose catabolic process										23 of 532 in the list	69 of 2867 in all the Protein	0.00217988
GO:0019320	hexose catabolic process										23 of 532 in the list	69 of 2867 in all the Protein	0.00217988
GO:0046365	monosaccharide catabolic process										23 of 532 in the list	69 of 2867 in all the Protein	0.00217988
GO:0019318	hexose metabolic process										29 of 532 in the list	94 of 2867 in all the Protein	0.00237537
GO:0006520	cellular amino acid metabolic process										51 of 532 in the list	195 of 2867 in all the Protein	0.00416522
GO:1901575	organic substance catabolic process										68 of 532 in the list	276 of 2867 in all the Protein	0.00492792
GO:0005996	monosaccharide metabolic process										31 of 532 in the list	107 of 2867 in all the Protein	0.00499756
GO:0005984	disaccharide metabolic process										9 of 532 in the list	20 of 2867 in all the Protein	0.00584223
GO:0043648	dicarboxylic acid metabolic process										15 of 532 in the list	42 of 2867 in all the Protein	0.00612771
GO:0006167	AMP biosynthetic process										3 of 532 in the list	3 of 2867 in all the Protein	0.00635995
GO:0046033	AMP metabolic process										3 of 532 in the list	3 of 2867 in all the Protein	0.00635995
GO:0046686	response to cadmium ion										34 of 532 in the list	122 of 2867 in all the Protein	0.00655967
GO:1901700	response to oxygen-containing compound										33 of 532 in the list	118 of 2867 in all the Protein	0.00694814
GO:0009240	isopentenyl diphosphate biosynthetic process										5 of 532 in the list	8 of 2867 in all the Protein	0.00738018
GO:0046351	disaccharide biosynthetic process										5 of 532 in the list	8 of 2867 in all the Protein	0.00738018
GO:0046490	isopentenyl diphosphate metabolic process										5 of 532 in the list	8 of 2867 in all the Protein	0.00738018
GO:0042743	hydrogen peroxide metabolic process										7 of 532 in the list	14 of 2867 in all the Protein	0.00747627
GO:0042744	hydrogen peroxide catabolic process										7 of 532 in the list	14 of 2867 in all the Protein	0.00747627
GO:0070301	cellular response to hydrogen peroxide										7 of 532 in the list	14 of 2867 in all the Protein	0.00747627
GO:0010038	response to metal ion										37 of 532 in the list	137 of 2867 in all the Protein	0.00811892
GO:0044723	single-organism carbohydrate metabolic process										45 of 532 in the list	174 of 2867 in all the Protein	0.008681
GO:0044282	small molecule catabolic process										13 of 532 in the list	36 of 2867 in all the Protein	0.00944014
GO:0044712	single-organism catabolic process										13 of 532 in the list	36 of 2867 in all the Protein	0.00944014
GO:1901564	organonitrogen compound metabolic process										99 of 532 in the list	435 of 2867 in all the Protein	0.00963433
GO:0044036	cell wall macromolecule metabolic process										9 of 532 in the list	22 of 2867 in all the Protein	0.0121837
GO:0010383	cell wall polysaccharide metabolic process										6 of 532 in the list	12 of 2867 in all the Protein	0.0133143
GO:0045491	xylan metabolic process										5 of 532 in the list	9 of 2867 in all the Protein	0.0140962
GO:0072593	reactive oxygen species metabolic process										11 of 532 in the list	30 of 2867 in all the Protein	0.0145819
GO:0006970	response to osmotic stress										23 of 532 in the list	80 of 2867 in all the Protein	0.0160946
GO:0009651	response to salt stress										22 of 532 in the list	76 of 2867 in all the Protein	0.0169483
GO:0032787	monocarboxylic acid metabolic process										24 of 532 in the list	86 of 2867 in all the Protein	0.020381
GO:0009051	pentose-phosphate shunt, oxidative branch										3 of 532 in the list	4 of 2867 in all the Protein	0.0219156
GO:0022603	regulation of anatomical structure morphogenesis										3 of 532 in the list	4 of 2867 in all the Protein	0.0219156
GO:0031647	regulation of protein stability										3 of 532 in the list	4 of 2867 in all the Protein	0.0219156
GO:0042775	mitochondrial ATP synthesis coupled electron transport										3 of 532 in the list	4 of 2867 in all the Protein	0.0219156
GO:0050821	protein stabilization										3 of 532 in the list	4 of 2867 in all the Protein	0.0219156
GO:0009628	response to abiotic stimulus										47 of 532 in the list	193 of 2867 in all the Protein	0.0226973
GO:0009266	response to temperature stimulus										22 of 532 in the list	78 of 2867 in all the Protein	0.0228648
GO:0008652	cellular amino acid biosynthetic process										30 of 532 in the list	114 of 2867 in all the Protein	0.0233511
GO:0044255	cellular lipid metabolic process										30 of 532 in the list	114 of 2867 in all the Protein	0.0233511
GO:0009312	oligosaccharide biosynthetic process										5 of 532 in the list	10 of 2867 in all the Protein	0.0239559
GO:0010410	hemicellulose metabolic process										5 of 532 in the list	10 of 2867 in all the Protein	0.0239559
GO:1901605	alpha-amino acid metabolic process										31 of 532 in the list	119 of 2867 in all the Protein	0.0245484
GO:0005975	carbohydrate metabolic process										78 of 532 in the list	345 of 2867 in all the Protein	0.0250274
GO:0072329	monocarboxylic acid catabolic process										7 of 532 in the list	17 of 2867 in all the Protein	0.0254152
GO:0019288	isopentenyl diphosphate biosynthetic process, mevalonate-independent pathway										4 of 532 in the list	7 of 2867 in all the Protein	0.025563
GO:0019682	glyceraldehyde-3-phosphate metabolic process										4 of 532 in the list	7 of 2867 in all the Protein	0.025563
GO:1901566	organonitrogen compound biosynthetic process										52 of 532 in the list	219 of 2867 in all the Protein	0.0271442
GO:0009311	oligosaccharide metabolic process										9 of 532 in the list	25 of 2867 in all the Protein	0.0296818
GO:0006418	tRNA aminoacylation for protein translation										10 of 532 in the list	29 of 2867 in all the Protein	0.0303374
GO:0043038	amino acid activation										10 of 532 in the list	29 of 2867 in all the Protein	0.0303374
GO:0043039	tRNA aminoacylation										10 of 532 in the list	29 of 2867 in all the Protein	0.0303374
GO:1901607	alpha-amino acid biosynthetic process										24 of 532 in the list	89 of 2867 in all the Protein	0.0304577
GO:0009062	fatty acid catabolic process										6 of 532 in the list	14 of 2867 in all the Protein	0.0310071
GO:0006570	tyrosine metabolic process										2 of 532 in the list	2 of 2867 in all the Protein	0.0343797
GO:0009401	phosphoenolpyruvate-dependent sugar phosphotransferase system										2 of 532 in the list	2 of 2867 in all the Protein	0.0343797
GO:0009629	response to gravity										2 of 532 in the list	2 of 2867 in all the Protein	0.0343797
GO:0009804	coumarin metabolic process										2 of 532 in the list	2 of 2867 in all the Protein	0.0343797
GO:0009805	coumarin biosynthetic process										2 of 532 in the list	2 of 2867 in all the Protein	0.0343797
GO:0022412	cellular process involved in reproduction in multicellular organism										2 of 532 in the list	2 of 2867 in all the Protein	0.0343797
GO:0032504	multicellular organism reproduction										2 of 532 in the list	2 of 2867 in all the Protein	0.0343797
GO:0033362	lysine biosynthetic process via diaminopimelate, diaminopimelate-aminotransferase pathway										2 of 532 in the list	2 of 2867 in all the Protein	0.0343797
GO:0043647	inositol phosphate metabolic process										2 of 532 in the list	2 of 2867 in all the Protein	0.0343797
GO:0044208	'de novo' AMP biosynthetic process										2 of 532 in the list	2 of 2867 in all the Protein	0.0343797
GO:0071277	cellular response to calcium ion										2 of 532 in the list	2 of 2867 in all the Protein	0.0343797
GO:0006081	cellular aldehyde metabolic process										7 of 532 in the list	18 of 2867 in all the Protein	0.0351244
GO:0009063	cellular amino acid catabolic process										7 of 532 in the list	18 of 2867 in all the Protein	0.0351244
GO:0034599	cellular response to oxidative stress										8 of 532 in the list	22 of 2867 in all the Protein	0.0372964
GO:0034614	cellular response to reactive oxygen species										8 of 532 in the list	22 of 2867 in all the Protein	0.0372964
GO:0006629	lipid metabolic process										39 of 532 in the list	161 of 2867 in all the Protein	0.0390048
GO:0006090	pyruvate metabolic process										4 of 532 in the list	8 of 2867 in all the Protein	0.0437457
GO:0000272	polysaccharide catabolic process										6 of 532 in the list	15 of 2867 in all the Protein	0.0438022
GO:0008654	phospholipid biosynthetic process										7 of 532 in the list	19 of 2867 in all the Protein	0.0470045
GO:0016051	carbohydrate biosynthetic process										17 of 532 in the list	61 of 2867 in all the Protein	0.0472036
GO:0005992	trehalose biosynthetic process										3 of 532 in the list	5 of 2867 in all the Protein	0.0472785
GO:0006553	lysine metabolic process										3 of 532 in the list	5 of 2867 in all the Protein	0.0472785
GO:0006560	proline metabolic process										3 of 532 in the list	5 of 2867 in all the Protein	0.0472785
GO:0006561	proline biosynthetic process										3 of 532 in the list	5 of 2867 in all the Protein	0.0472785
GO:0009085	lysine biosynthetic process										3 of 532 in the list	5 of 2867 in all the Protein	0.0472785
GO:0009089	lysine biosynthetic process via diaminopimelate										3 of 532 in the list	5 of 2867 in all the Protein	0.0472785
GO:0019264	glycine biosynthetic process from serine										3 of 532 in the list	5 of 2867 in all the Protein	0.0472785
GO:0070592	cell wall polysaccharide biosynthetic process										3 of 532 in the list	5 of 2867 in all the Protein	0.0472785
GO:0006399	tRNA metabolic process										10 of 532 in the list	31 of 2867 in all the Protein	0.0473984
GO:0009414	response to water deprivation										9 of 532 in the list	27 of 2867 in all the Protein	0.0482026
