# Supplementary material for: Comparative proteomics analysis of peanut roots reveals differential mechanisms of cadmium detoxification and translocation between two cultivars differing in cadmium accumulation
Source: BMC Plant Biol. 2019 Apr 11;19:137. doi: 10.1186/s12870-019-1739-5 (PMC6458636; doi:10.1186/s12870-019-1739-5)
Supplement: Supplementary file 4 — Table S3. Most enriched GO terms for the DEPs. With P-value < 0.01 as cutoff. (XLSX 22 kb) [file 12870_2019_1739_MOESM4_ESM.xlsx]

## Sheet: Table S3
Table S3 Most enriched GO terms for the DEPs. With P-value < 0.01 as cutoff.
Gene Ontology ID	Gene Ontology term	FCK/FCd			SCK/SCd			SCK/FCK			SCd/FCd
		Cluster frequency	Protein frequency of use	P-value	Cluster frequency	Protein frequency of use	P-value	Cluster frequency	Protein frequency of use	P-value	Cluster frequency	Protein frequency of use	P-value
Cellular Component
GO:0009524	phragmoplast				6 of 761 in the list	6 of 2031 in all the Protein	0.00273324
GO:0005634	nucleus				124 of 761 in the list	277 of 2031 in all the Protein	0.00449041
GO:0031225	anchored to membrane							8 of 535 in the list	11 of 2031 in all the Protein	0.00167478
GO:0046658	anchored to plasma membrane							8 of 535 in the list	11 of 2031 in all the Protein	0.00167478
GO:0031226	intrinsic to plasma membrane							9 of 535 in the list	14 of 2031 in all the Protein	0.00309094
GO:0009536	plastid										107 of 332 in the list	474 of 2031 in all the Protein	3.10462e-05
GO:0009532	plastid stroma										34 of 332 in the list	119 of 2031 in all the Protein	0.000384539
GO:0009507	chloroplast										97 of 332 in the list	446 of 2031 in all the Protein	0.000423183
GO:0009570	chloroplast stroma										33 of 332 in the list	117 of 2031 in all the Protein	0.000608746
GO:0005750	mitochondrial respiratory chain complex III										4 of 332 in the list	4 of 2031 in all the Protein	0.000703266
GO:0045275	respiratory chain complex III										4 of 332 in the list	4 of 2031 in all the Protein	0.000703266
GO:0044435	plastid part										51 of 332 in the list	209 of 2031 in all the Protein	0.000995561
GO:0044434	chloroplast part										49 of 332 in the list	204 of 2031 in all the Protein	0.00183436
GO:0005576	extracellular region										41 of 332 in the list	169 of 2031 in all the Protein	0.00363872
GO:0005618	cell wall										36 of 332 in the list	152 of 2031 in all the Protein	0.00960516
GO:0030312	external encapsulating structure										36 of 332 in the list	152 of 2031 in all the Protein	0.00960516
Molecular Function
GO:0004066	asparagine synthase (glutamine-hydrolyzing) activity	4 of 246 in the list	4 of 3092 in all the Protein	3.91726e-05
GO:0031320	hexitol dehydrogenase activity	4 of 246 in the list	4 of 3092 in all the Protein	3.91726e-05
GO:0046029	mannitol dehydrogenase activity	4 of 246 in the list	4 of 3092 in all the Protein	3.91726e-05
GO:0004364	glutathione transferase activity	6 of 246 in the list	18 of 3092 in all the Protein	0.00195601
GO:0016307	phosphatidylinositol phosphate kinase activity	2 of 246 in the list	2 of 3092 in all the Protein	0.00630613
GO:0050366	tyramine N-feruloyltransferase activity	2 of 246 in the list	2 of 3092 in all the Protein	0.00630613
GO:0016884	carbon-nitrogen ligase activity, with glutamine as amido-N-donor	4 of 246 in the list	11 of 3092 in all the Protein	0.00824606
GO:0016491	oxidoreductase activity										140 of 574 in the list	620 of 3092 in all the Protein	0.0027691
GO:0004601	peroxidase activity							29 of 812 in the list	67 of 3092 in all the Protein	0.00169036	23 of 574 in the list	67 of 3092 in all the Protein	0.00141789
GO:0016684	oxidoreductase activity, acting on peroxide as acceptor							29 of 812 in the list	67 of 3092 in all the Protein	0.00169036	23 of 574 in the list	67 of 3092 in all the Protein	0.00141789
GO:0020037	heme binding							40 of 812 in the list	106 of 3092 in all the Protein	0.00551442	33 of 574 in the list	106 of 3092 in all the Protein	0.00104338
GO:0046906	tetrapyrrole binding							41 of 812 in the list	109 of 3092 in all the Protein	0.00532454	34 of 574 in the list	109 of 3092 in all the Protein	0.000845078
GO:0030554	adenyl nucleotide binding				176 of 1190 in the list	377 of 3092 in all the Protein	0.000329122
GO:0032559	adenyl ribonucleotide binding				176 of 1190 in the list	377 of 3092 in all the Protein	0.000329122
GO:0005524	ATP binding				175 of 1190 in the list	375 of 3092 in all the Protein	0.000351495
GO:1901363	heterocyclic compound binding				480 of 1190 in the list	1131 of 3092 in all the Protein	0.000354041				236 of 574 in the list	1131 of 3092 in all the Protein	0.00733139
GO:0097159	organic cyclic compound binding				480 of 1190 in the list	1132 of 3092 in all the Protein	0.000394811				236 of 574 in the list	1132 of 3092 in all the Protein	0.00770582
GO:0051082	unfolded protein binding				26 of 1190 in the list	43 of 3092 in all the Protein	0.00270382
GO:0003676	nucleic acid binding				137 of 1190 in the list	299 of 3092 in all the Protein	0.00390953
GO:0001882	nucleoside binding				206 of 1190 in the list	468 of 3092 in all the Protein	0.00460881
GO:0001883	purine nucleoside binding				206 of 1190 in the list	468 of 3092 in all the Protein	0.00460881
GO:0017076	purine nucleotide binding				206 of 1190 in the list	468 of 3092 in all the Protein	0.00460881
GO:0032549	ribonucleoside binding				206 of 1190 in the list	468 of 3092 in all the Protein	0.00460881
GO:0032550	purine ribonucleoside binding				206 of 1190 in the list	468 of 3092 in all the Protein	0.00460881
GO:0032555	purine ribonucleotide binding				206 of 1190 in the list	468 of 3092 in all the Protein	0.00460881
GO:0035639	purine ribonucleoside triphosphate binding				205 of 1190 in the list	466 of 3092 in all the Protein	0.00487071
GO:0016757	transferase activity, transferring glycosyl groups				58 of 1190 in the list	116 of 3092 in all the Protein	0.00668218
GO:0016758	transferase activity, transferring hexosyl groups				41 of 1190 in the list	79 of 3092 in all the Protein	0.00970485
GO:0032553	ribonucleotide binding				211 of 1190 in the list	487 of 3092 in all the Protein	0.00989161
GO:0000287	magnesium ion binding										21 of 574 in the list	67 of 3092 in all the Protein	0.00760786
GO:0004672	protein kinase activity							51 of 812 in the list	138 of 3092 in all the Protein	0.00305911
GO:0016209	antioxidant activity										25 of 574 in the list	81 of 3092 in all the Protein	0.00469625
GO:0003824	catalytic activity										462 of 574 in the list	2285 of 3092 in all the Protein	2.92296e-05
GO:0043167	ion binding										258 of 574 in the list	1203 of 3092 in all the Protein	0.000630845
GO:0050661	NADP binding										12 of 574 in the list	26 of 3092 in all the Protein	0.00113472
GO:0008422	beta-glucosidase activity										11 of 574 in the list	24 of 3092 in all the Protein	0.00195933
GO:0043169	cation binding										156 of 574 in the list	702 of 3092 in all the Protein	0.00305383
GO:0004743	pyruvate kinase activity										6 of 574 in the list	10 of 3092 in all the Protein	0.00425135
GO:0015926	glucosidase activity										13 of 574 in the list	34 of 3092 in all the Protein	0.00547899
GO:0016725	oxidoreductase activity, acting on CH or CH2 groups										3 of 574 in the list	3 of 3092 in all the Protein	0.00637038
GO:0046429	4-hydroxy-3-methylbut-2-en-1-yl diphosphate synthase activity										3 of 574 in the list	3 of 3092 in all the Protein	0.00637038
GO:0052592	oxidoreductase activity, acting on CH or CH2 groups, with an iron-sulfur protein as acceptor										3 of 574 in the list	3 of 3092 in all the Protein	0.00637038
GO:0030955	potassium ion binding										6 of 574 in the list	11 of 3092 in all the Protein	0.00790005
GO:0031420	alkali metal ion binding										6 of 574 in the list	11 of 3092 in all the Protein	0.00790005
GO:0016903	oxidoreductase activity, acting on the aldehyde or oxo group of donors										13 of 574 in the list	36 of 3092 in all the Protein	0.00950587
Biological Process
GO:0006528	asparagine metabolic process	4 of 213 in the list	4 of 2867 in all the Protein	2.96767e-05
GO:0006529	asparagine biosynthetic process	4 of 213 in the list	4 of 2867 in all the Protein	2.96767e-05
GO:0006979	response to oxidative stress	16 of 213 in the list	101 of 2867 in all the Protein	0.00264199							30 of 532 in the list	101 of 2867 in all the Protein	0.00381916
GO:0043604	amide biosynthetic process	4 of 213 in the list	9 of 2867 in all the Protein	0.0027717
GO:0043647	inositol phosphate metabolic process	2 of 213 in the list	2 of 2867 in all the Protein	0.00549556
GO:0070981	L-asparagine biosynthetic process	2 of 213 in the list	2 of 2867 in all the Protein	0.00549556
GO:0070982	L-asparagine metabolic process	2 of 213 in the list	2 of 2867 in all the Protein	0.00549556
GO:0006950	response to stress	40 of 213 in the list	367 of 2867 in all the Protein	0.00620795
GO:0006541	glutamine metabolic process	4 of 213 in the list	11 of 2867 in all the Protein	0.00644657
GO:0045840	positive regulation of mitosis	3 of 213 in the list	6 of 2867 in all the Protein	0.00683564
GO:0051785	positive regulation of nuclear division	3 of 213 in the list	6 of 2867 in all the Protein	0.00683564
GO:0090068	positive regulation of cell cycle process	3 of 213 in the list	6 of 2867 in all the Protein	0.00683564
GO:0010564	regulation of cell cycle process				7 of 1087 in the list	8 of 2867 in all the Protein	0.00596049
GO:0042542	response to hydrogen peroxide										10 of 532 in the list	22 of 2867 in all the Protein	0.00336819
GO:0055114	oxidation-reduction process										134 of 532 in the list	559 of 2867 in all the Protein	0.000208265
GO:0051726	regulation of cell cycle				9 of 1087 in the list	10 of 2867 in all the Protein	0.00104749
GO:0006721	terpenoid metabolic process				17 of 1087 in the list	22 of 2867 in all the Protein	0.000190059				11 of 532 in the list	22 of 2867 in all the Protein	0.000788039
GO:0016114	terpenoid biosynthetic process				16 of 1087 in the list	21 of 2867 in all the Protein	0.000394501				11 of 532 in the list	21 of 2867 in all the Protein	0.00047193
GO:0006720	isoprenoid metabolic process				22 of 1087 in the list	33 of 2867 in all the Protein	0.000719007				13 of 532 in the list	33 of 2867 in all the Protein	0.00402464
GO:0008299	isoprenoid biosynthetic process				22 of 1087 in the list	33 of 2867 in all the Protein	0.000719007				13 of 532 in the list	33 of 2867 in all the Protein	0.00402464
GO:0044237	cellular metabolic process				598 of 1087 in the list	1468 of 2867 in all the Protein	0.000808294
GO:0009123	nucleoside monophosphate metabolic process				15 of 1087 in the list	22 of 2867 in all the Protein	0.00377512
GO:0009124	nucleoside monophosphate biosynthetic process				15 of 1087 in the list	22 of 2867 in all the Protein	0.00377512
GO:0009156	ribonucleoside monophosphate biosynthetic process				14 of 1087 in the list	21 of 2867 in all the Protein	0.00696959
GO:0009161	ribonucleoside monophosphate metabolic process				14 of 1087 in the list	21 of 2867 in all the Protein	0.00696959
GO:1901360	organic cyclic compound metabolic process				202 of 1087 in the list	470 of 2867 in all the Protein	0.00795421
GO:0006091	generation of precursor metabolites and energy				59 of 1087 in the list	121 of 2867 in all the Protein	0.00839989				34 of 532 in the list	121 of 2867 in all the Protein	0.0057075
GO:0009987	cellular process				729 of 1087 in the list	1844 of 2867 in all the Protein	0.00903702
GO:0044281	small molecule metabolic process				233 of 1087 in the list	550 of 2867 in all the Protein	0.00980034				123 of 532 in the list	550 of 2867 in all the Protein	0.00700288
GO:0019752	carboxylic acid metabolic process										79 of 532 in the list	292 of 2867 in all the Protein	0.000103166
GO:0043436	oxoacid metabolic process										79 of 532 in the list	295 of 2867 in all the Protein	0.000150382
GO:0006082	organic acid metabolic process										80 of 532 in the list	301 of 2867 in all the Protein	0.000179081
GO:0006096	glycolysis										16 of 532 in the list	45 of 2867 in all the Protein	0.00494088
GO:0031324	negative regulation of cellular metabolic process							11 of 747 in the list	21 of 2867 in all the Protein	0.00872556
GO:0044710	single-organism metabolic process										233 of 532 in the list	1038 of 2867 in all the Protein	3.87773e-05
GO:0008152	metabolic process										455 of 532 in the list	2285 of 2867 in all the Protein	8.83576e-05
GO:0006006	glucose metabolic process										28 of 532 in the list	79 of 2867 in all the Protein	0.000235086
GO:0016052	carbohydrate catabolic process										30 of 532 in the list	87 of 2867 in all the Protein	0.00024769
GO:0010035	response to inorganic substance										54 of 532 in the list	190 of 2867 in all the Protein	0.000385527
GO:0009056	catabolic process										77 of 532 in the list	298 of 2867 in all the Protein	0.000626871
GO:0044724	single-organism carbohydrate catabolic process										25 of 532 in the list	73 of 2867 in all the Protein	0.000909063
GO:0042221	response to chemical stimulus										67 of 532 in the list	258 of 2867 in all the Protein	0.00126127
GO:0016054	organic acid catabolic process										13 of 532 in the list	31 of 2867 in all the Protein	0.00208102
GO:0046395	carboxylic acid catabolic process										13 of 532 in the list	31 of 2867 in all the Protein	0.00208102
GO:0006007	glucose catabolic process										23 of 532 in the list	69 of 2867 in all the Protein	0.00217988
GO:0019320	hexose catabolic process										23 of 532 in the list	69 of 2867 in all the Protein	0.00217988
GO:0046365	monosaccharide catabolic process										23 of 532 in the list	69 of 2867 in all the Protein	0.00217988
GO:0019318	hexose metabolic process										29 of 532 in the list	94 of 2867 in all the Protein	0.00237537
GO:0006520	cellular amino acid metabolic process										51 of 532 in the list	195 of 2867 in all the Protein	0.00416522
GO:1901575	organic substance catabolic process										68 of 532 in the list	276 of 2867 in all the Protein	0.00492792
GO:0005996	monosaccharide metabolic process										31 of 532 in the list	107 of 2867 in all the Protein	0.00499756
GO:0005984	disaccharide metabolic process										9 of 532 in the list	20 of 2867 in all the Protein	0.00584223
GO:0043648	dicarboxylic acid metabolic process										15 of 532 in the list	42 of 2867 in all the Protein	0.00612771
GO:0006167	AMP biosynthetic process										3 of 532 in the list	3 of 2867 in all the Protein	0.00635995
GO:0046033	AMP metabolic process										3 of 532 in the list	3 of 2867 in all the Protein	0.00635995
GO:0046686	response to cadmium ion										34 of 532 in the list	122 of 2867 in all the Protein	0.00655967
GO:1901700	response to oxygen-containing compound										33 of 532 in the list	118 of 2867 in all the Protein	0.00694814
GO:0009240	isopentenyl diphosphate biosynthetic process										5 of 532 in the list	8 of 2867 in all the Protein	0.00738018
GO:0046351	disaccharide biosynthetic process										5 of 532 in the list	8 of 2867 in all the Protein	0.00738018
GO:0046490	isopentenyl diphosphate metabolic process										5 of 532 in the list	8 of 2867 in all the Protein	0.00738018
GO:0042743	hydrogen peroxide metabolic process										7 of 532 in the list	14 of 2867 in all the Protein	0.00747627
GO:0042744	hydrogen peroxide catabolic process										7 of 532 in the list	14 of 2867 in all the Protein	0.00747627
GO:0070301	cellular response to hydrogen peroxide										7 of 532 in the list	14 of 2867 in all the Protein	0.00747627
GO:0010038	response to metal ion										37 of 532 in the list	137 of 2867 in all the Protein	0.00811892
GO:0044723	single-organism carbohydrate metabolic process										45 of 532 in the list	174 of 2867 in all the Protein	0.008681
GO:0044282	small molecule catabolic process										13 of 532 in the list	36 of 2867 in all the Protein	0.00944014
GO:0044712	single-organism catabolic process										13 of 532 in the list	36 of 2867 in all the Protein	0.00944014
GO:1901564	organonitrogen compound metabolic process										99 of 532 in the list	435 of 2867 in all the Protein	0.00963433
