# Supplementary material for: Comparative proteomics analysis of peanut roots reveals differential mechanisms of cadmium detoxification and translocation between two cultivars differing in cadmium accumulation
Source: BMC Plant Biol. 2019 Apr 11;19:137. doi: 10.1186/s12870-019-1739-5 (PMC6458636; doi:10.1186/s12870-019-1739-5)
Supplement: Supplementary file 5 — Table S4. Differentially expressed proteins related to ion transporters. (XLSX 27 kb) [file 12870_2019_1739_MOESM5_ESM.xlsx]

## Sheet: Total
Table S4 Differentially expressed proteins related to ion transporters. Items highlighted in red mean up-regulated, while in green mean down-regulated.
Protein Type	Category	Protein ID	Protein name	Abbreviation	Mean Ratio				P-value
					FCd/FCK	SCd/SCK	FCK/SCK	FCd/SCd	FCd/FCK	SCd/SCK	FCK/SCK	FCd/SCd
Cd-responsive DEPs	I	XP_020986785.1	ABC transporter G family member 8-like	ABCG8	1.3	1.48	1.03	0.92	0.03706	0.004685	0.2976	0.2843
	II	XP_015964415.1	protein NRT1/PTR FAMILY 6.3	NRT1/PTR6.3	1.21	1.03	0.81	0.96	0.03269	0.9096	0.2443	0.5121
	III	XP_015942829.1	ABC transporter C family member 2-like	ABCC2	0.96	1.27	1.17	0.87	0.4689	0.006297	0.01181	0.1107
		XP_015938024.1	ABC transporter F family member 3	ABCF3	1.02	1.33	1.15	0.89	0.9959	0.02597	0.05916	0.3522
		XP_015942211.1	ATPase 11, plasma membrane-type isoform X3	ATPase 11	1.09	1.25	1.01	0.91	0.08606	0.0009548	0.8122	0.002629
		XP_015962178.1	cationic amino acid transporter 9, chloroplastic	CAT9	0.95	1.29	1.13	0.84	0.2308	0.005291	0.06343	0.006174
		XP_015971144.1	potassium transporter 4	POT4	0.96	1.37	1.37	0.85	0.6443	0.03082	0.4252	0.08037
		XP_015949526.1	probable voltage-gated potassium channel subunit beta	KAB	1.14	1.26	1	0.9	0.07757	0.03182	0.9605	0.07953
		XP_015938826.1	protein transport protein SEC23	SEC23	1.16	1.57	1.2	0.89	0.3111	0.002528	0.003528	0.3391
		XP_015968709.1	protein transport protein Sec24-like At3g07100	SEC24	1.01	1.32	1.13	0.89	0.9509	0.03915	0.1081	0.1593
		XP_015969387.1	sugar transporter ERD6-like 7	ERD6-like 7	0.93	1.38	1.33	0.85	0.4988	0.01444	0.1816	0.01219
		XP_015964081.1	V-type proton ATPase subunit H	V-ATPase subunit H	1.04	1.33	1.04	0.85	0.5875	0.01045	0.3796	0.1155
		XP_015948413.1	V-type proton ATPase subunit H isoform X3	V-ATPase subunit HX3	1.07	1.44	1.16	0.89	0.4104	0.04281	0.1923	0.244
	IV	XP_015970307.1	probable aquaporin TIP-type	TIP	0.77	0.76	1.11	1.11	0.04687	0.02303	0.2531	0.3975
		XP_015935573.1	aquaporin TIP1-3	TIP1-3	0.79	0.76	0.86	0.91	0.04874	0.01827	0.04514	0.306
	V	XP_015942637.1	aquaporin PIP2-2	PIP2-2	1.06	0.81	0.91	1.14	0.01361	0.001116	0.00124	0.01407
		XP_015933397.1	aquaporin TIP2-1	TIP2-1	0.88	0.68	0.86	1.13	0.3459	0.0277	0.1281	0.5832
		XP_015946429.1	plastidic glucose transporter 4	PGLCT4	1.11	0.8	0.91	1.2	0.2087	0.005122	0.2251	0.1066
		XP_015935794.1	protein transport protein Sec61 subunit beta	SEC61	0.81	0.65	0.87	1.05	0.2018	0.002293	0.3168	0.6522
		XP_015968270.1	potassium transporter 5	HAK5	0.91	0.83	1.03	1.1	0.1388	0.01861	0.6746	0.01854
	VI	XP_015951854.1	oligopeptide transporter 7	OPT7	0.77	0.94	1.13	0.91	0.007989	0.3375	0.06288	0.2294
Cd-responsive DEPs which expressed differentially between Fenghua 1 and Silihong	VII	XP_015967714.1	nucleobase-ascorbate transporter 6 isoform X1	NAT6	1.29	1.08	1.12	1.34	0.005914	0.757	0.4876	0.02496
		XP_015936318.1	ADP,ATP carrier protein 1, mitochondrial	AAC1	1.51	0.97	0.57	0.89	0.01746	0.6342	0.01171	0.002921
		XP_015951104.1	ABC transporter C family member 4	ABCC4	0.94	1.34	1.25	0.86	0.4264	0.01683	0.009604	0.1448
		XP_015935759.1	ABC transporter F family member 1	ABCF1	1.05	1.51	1.24	0.9	0.5016	0.01032	0.008649	0.299
		XP_015939350.1	ATP synthase subunit delta', mitochondrial	ATPase	1.12	1.41	1.53	1.24	0.4531	0.01018	0.001275	0.1992
		XP_015962489.1	importin beta-like SAD2	SAD2	0.86	1.26	1.25	0.83	0.01443	0.01307	0.0003338	0.07224
		XP_015968637.1	importin subunit alpha-4	IMPA-4	1.03	2	1.43	0.73	0.9215	0.003428	0.03944	0.1265
		XP_015965715.1	magnesium transporter MRS2-5 isoform X3	MRS2-5	0.96	1.47	1.35	0.88	0.5007	0.001189	0.003851	0.1339
		XP_020995183.1	nuclear transport factor 2-like	NTF2	1.08	1.37	1.27	1.04	0.02434	0.03439	0.001967	0.8118
		XP_015952820.1	protein exportin 1A	XPO1A	0.8	1.28	1.4	0.87	0.09911	0.02416	0.02625	0.1679
		XP_015933794.1	protein NRT1/ PTR FAMILY 8.2	NRT1/PTR 8.2	1.15	3.23	3.4	1.15	0.6134	0.01787	0.02278	0.3388
		XP_015951686.1	protein transport protein sec24	SEC24	0.84	1.25	1.28	0.85	0.06132	0.02463	0.02972	0.05021
		XP_015958180.1	importin-5	IPO5	1	1.64	1.27	0.75	0.9491	0.001982	0.01942	0.02307
		XP_020980233.1	transportin-1	TRN1	1	2.08	1.37	0.67	0.8956	0.003007	0.01991	0.03192
		XP_020982984.1	ABC transporter B family member 11	ABCB11	1.01	1.79	1	0.57	0.9363	0.004003	0.8721	0.009902
		XP_015939460.1	ABC transporter B family member 11	ABCB11	1.12	1.71	1.16	0.81	0.04073	0.0001796	0.0042	0.009773
		XP_015931717.1	ABC transporter B family member 25, mitochondrial	ABCB25	0.98	1.38	1.11	0.8	0.6715	0.001554	0.05182	0.007322
		XP_015959705.1	ABC transporter C family member 14	ABCC14	1.01	1.65	1.17	0.72	0.8766	0.0007529	0.05883	0.0001853
		XP_015952832.1	ATPase family AAA domain-containing protein 3-B	AAA ATPase TOB3	1.11	1.24	0.88	0.8	0.08627	0.02566	0.08193	0.004805
		XP_015969915.1	calcium-transporting ATPase 4, endoplasmic reticulum-type	Ca2+-ATPase4	1.12	1.69	1.11	0.76	0.2726	0.006579	0.08786	0.0048
		XP_015943398.1	copper-transporting ATPase PAA1, chloroplastic	PAA1/HMA6	1.02	1.24	1	0.81	0.9075	0.0084	0.8978	0.0178
		XP_015939733.1	importin subunit alpha-2	IMPA-2	1.07	1.8	1.2	0.71	0.4366	0.0001497	0.03301	0.01184
		XP_015959596.1	importin subunit alpha-2	IPOA2	1.03	1.36	1	0.75	0.8825	0.001106	0.9717	0.03109
		XP_020999064.1	nicotinamide adenine dinucleotide transporter 2, mitochondrial isoform X2	NDT2	1.03	1.47	1.01	0.72	0.2952	0.0005038	0.856	0.001803
		XP_015951091.1	metal tolerance protein 2 isoform X2	MTP2	1.61	2.19	0.68	0.54	0.3818	0.02112	0.02089	0.113
		XP_015933502.2	sodium/calcium exchanger NCL, partial	NCL	1.01	1.35	0.83	0.66	0.8904	0.01437	0.003949	0.002114
		XP_015962803.1	V-type proton ATPase subunit d2	V-ATPase subunit d2	1.01	1.41	1.09	0.81	0.5196	3.7e-05	0.003126	0.001503
		XP_015967909.1	aquaporin PIP2-1	PIP2-1	0.72	0.43	0.42	0.71	0.001127	0.001463	0.0003151	0.007236
		XP_015967424.1	heavy metal-associated isoprenylated plant protein 39 isoform X2	HIPP39	0.82	0.59	0.75	1.04	0.01172	0.0001118	0.002813	0.3574
		XP_015955530.1	aquaporin PIP1-3	PIP1-3	1.12	0.63	0.63	1.09	0.1856	5.15e-05	0.0002252	0.3076
		XP_015935741.1	aquaporin PIP2-7	PIP2-7	0.93	0.76	0.73	0.96	0.191	0.008996	0.00581	0.158
		XP_015952392.1	aquaporin PIP2-7	PIP2-7	1.01	0.67	0.8	1.15	0.766	0.001967	0.01145	0.01377
		XP_020993898.1	calcium-transporting ATPase 8, plasma membrane-type isoform X6	Ca2+-ATPase8	1.43	0.74	0.65	1.26	0.05989	0.04708	0.01463	0.1841
		XP_015941278.1	copper transport protein ATX1	ATX1	0.79	0.64	0.72	0.89	0.06634	0.00202	0.01859	0.2042
		XP_015949536.1	copper transport protein ATX1	ATX1	1.05	0.79	0.74	1.02	0.3747	0.0009499	0.005018	0.6642
		XP_015931337.1	probable aquaporin PIP-type 7a	PIP7a	0.85	0.57	0.66	0.96	0.02918	0.00101	0.004743	0.245
		XP_020990089.1	sugar transporter ERD6-like 6 isoform X2	ERD6L6	0.92	0.72	0.8	1	0.2345	0.0003318	0.01001	0.8938
		XP_015932817.1	vesicle transport protein GOT1	GOT1	0.94	0.81	0.74	0.85	0.4587	0.02668	0.04564	0.06453
		XP_015960547.1	V-type proton ATPase subunit D	V-ATPase subunit D	1.09	0.82	0.83	1.07	0.2955	0.0006913	0.001362	0.3026
		XP_020984784.1	zinc transporter 1	ZIP1	0.97	0.78	0.73	0.91	0.6419	0.01594	0.009543	0.05403
DEPs between Fenghua 1 and Silihong	VIII	XP_015958510.1	ATP synthase subunit epsilon, mitochondrial	ATPase	1.09	1.05	1.29	1.33	0.3554	0.3894	0.00818	0.03072
		XP_015967663.1	ABC transporter A family member 2	ABCA2	0.85	1.1	1.28	0.91	0.03259	0.1854	0.03784	0.2576
		XP_015967661.1	ABC transporter A family member 7 isoform X2	ABCA7	0.86	1.12	1.22	0.94	0.01956	0.0153	0.00554	0.08978
		XP_015939351.1	ATP synthase subunit delta', mitochondrial	ATPase	1.17	1.25	1.45	1.33	0.3769	0.0905	0.01223	0.138
		XP_015933857.1	K(+) efflux antiporter 2, chloroplastic	KEA2	0.84	1.27	1.52	1	0.05671	0.09099	0.02201	0.9017
		XP_015961663.1	K(+) efflux antiporter 2, chloroplastic-like	KEA2	0.72	1.41	2.12	1.09	0.07213	0.09433	0.008746	0.7152
		XP_015964432.1	probable aquaporin TIP2-2	TIP2-2	0.53	0.72	1.24	1	0.07699	0.1047	0.006701	0.6646
		XP_015965654.1	vesicle transport v-SNARE 12	V-SNARE 12	0.93	1.17	1.51	1.19	0.1505	0.05523	0.002663	0.04256
		XP_020999809.1	V-type proton ATPase subunit F	V-ATPase subunit F	0.92	1.23	1.33	1.02	0.2804	0.1777	0.03587	0.9993
		XP_020983616.1	V-type proton ATPase 16 kDa proteolipid subunit isoform X4	V-ATPase subunit X4	1	0.88	1.16	1.28	0.9764	0.01362	0.003446	0.01353
		XP_020986386.1	V-type proton ATPase subunit G	V-ATPase subunit G	1.05	0.86	1.04	1.27	0.2089	0.07588	0.5256	0.001773
	IX	XP_020987285.1	ATPase ASNA1 homolog 2	ASNA1	1.05	1.03	0.75	0.77	0.3174	0.3574	0.0002989	0.01198
		XP_015936267.1	ADP,ATP carrier protein 3, mitochondrial	AAC3	1.06	0.93	0.79	0.92	0.4415	0.1832	0.01502	0.161
		XP_015951892.1	heavy metal-associated isoprenylated plant protein 26	HIPP26	1.14	0.84	0.7	0.96	0.2618	0.04979	0.002503	0.6325
		XP_015969432.1	metal tolerance protein C2	MTPc2	0.8	1.22	1.24	0.8	0.0561	0.06165	0.05005	0.04399
		XP_015938018.1	metal tolerance protein C4	MTPc4	0.84	1.18	1.07	0.77	0.005968	0.1629	0.3173	0.04303
		XP_015937455.1	pleiotropic drug resistance protein 1	PDR1	0.89	1.28	1.05	0.75	0.02907	0.07812	0.5274	0.02811
		XP_015958526.1	V-type proton ATPase catalytic subunit A	V-ATPase subunit A	1	1.19	0.95	0.8	0.9544	0.02007	0.247	0.003747

## Sheet: Cd-responsive DEPs in Fenghua1
Table S4 Cd-responsive DEPs related to ion transporters in Fenghua 1.
Protein Type	Protein ID	Protein name	Abbreviation	Mean Ratio	P-value
				FCd/FCK	FCd/FCK
Cd-responsive DEPs	XP_020986785.1	ABC transporter G family member 8-like	ABCG8	1.3	0.03706
	XP_015964415.1	protein NRT1/ PTR FAMILY 6.3	NRT1/ PTR6.3	1.21	0.03269
	XP_015970307.1	probable aquaporin TIP-type	TIP	0.77	0.04687
	XP_015935573.1	aquaporin TIP1-3	TIP1-3	0.79	0.04874
	XP_015951854.1	oligopeptide transporter 7	OPT7	0.77	0.007989
Cd-responsive DEPs which expressed differentially between Fenghua 1 and Silihong	XP_015967714.1	nucleobase-ascorbate transporter 6 isoform X1	NAT6	1.29	0.005914
	XP_015936318.1	ADP,ATP carrier protein 1, mitochondrial	AAC1	1.51	0.01746
	XP_015967909.1	aquaporin PIP2-1	PIP2-1	0.72	0.001127
	XP_015967424.1	heavy metal-associated isoprenylated plant protein 39 isoform X2	HIPP39	0.82	0.01172

## Sheet: Cd-responsive DEPs in Silihong
Table S4 Cd-responsive DEPs related to ion transporters in Silihong.
Protein Type	Protein ID	Protein name	Abbreviation	Mean Ratio	P-value
				SCd/SCK	SCd/SCK
Cd-responsive DEPs	XP_020986785.1	ABC transporter G family member 8-like	ABCG8	1.48	0.004685
	XP_015942829.1	ABC transporter C family member 2-like	ABCC2	1.27	0.006297
	XP_015938024.1	ABC transporter F family member 3	ABCF3	1.33	0.02597
	XP_015942211.1	ATPase 11, plasma membrane-type isoform X3	ATPase 11	1.25	0.0009548
	XP_015962178.1	cationic amino acid transporter 9, chloroplastic	CAT9	1.29	0.005291
	XP_015971144.1	potassium transporter 4	POT4	1.37	0.03082
	XP_015949526.1	probable voltage-gated potassium channel subunit beta	KAB	1.26	0.03182
	XP_015938826.1	protein transport protein SEC23	SEC23	1.57	0.002528
	XP_015968709.1	protein transport protein Sec24-like At3g07100	SEC24	1.32	0.03915
	XP_015969387.1	sugar transporter ERD6-like 7	ERD6L7	1.38	0.01444
	XP_015964081.1	V-type proton ATPase subunit H	V-ATPase subunit H	1.33	0.01045
	XP_015948413.1	V-type proton ATPase subunit H isoform X3	V-ATPase subunit HX3	1.44	0.04281
	XP_015970307.1	probable aquaporin TIP-type	TIP	0.76	0.02303
	XP_015935573.1	aquaporin TIP1-3	TIP1-3	0.76	0.01827
	XP_015942637.1	aquaporin PIP2-2	PIP2-2	0.81	0.001116
	XP_015933397.1	aquaporin TIP2-1	TIP2-1	0.68	0.0277
	XP_015946429.1	plastidic glucose transporter 4	PGLCT4	0.8	0.005122
	XP_015935794.1	protein transport protein Sec61 subunit beta	SEC61	0.65	0.002293
	XP_015968270.1	potassium transporter 5	HAK5	0.83	0.01861
Cd-responsive DEPs which expressed differentially between Fenghua 1 and Silihong	XP_015951104.1	ABC transporter C family member 4	ABCC4	1.34	0.01683
	XP_015935759.1	ABC transporter F family member 1	ABCF1	1.51	0.01032
	XP_015939350.1	ATP synthase subunit delta', mitochondrial	ATPase	1.41	0.01018
	XP_015962489.1	importin beta-like SAD2	SAD2	1.26	0.01307
	XP_015968637.1	importin subunit alpha-4	IMPA-4	2	0.003428
	XP_015965715.1	magnesium transporter MRS2-5 isoform X3	MRS2-5	1.47	0.001189
	XP_020995183.1	nuclear transport factor 2-like	NTF2	1.37	0.03439
	XP_015952820.1	protein exportin 1A	XPO1A	1.28	0.02416
	XP_015933794.1	protein NRT1/ PTR FAMILY 8.2	NRT1/ PTR 8.2	3.23	0.01787
	XP_015951686.1	protein transport protein sec24	SEC24	1.25	0.02463
	XP_015958180.1	importin-5	IPO5	1.64	0.001982
	XP_020980233.1	transportin-1	TRN1	2.08	0.003007
	XP_020982984.1	ABC transporter B family member 11	ABCB11	1.79	0.004003
	XP_015939460.1	ABC transporter B family member 11	ABCB11	1.71	0.0001796
	XP_015931717.1	ABC transporter B family member 25, mitochondrial	ABCB25	1.38	0.001554
	XP_015959705.1	ABC transporter C family member 14	ABCC14	1.65	0.0007529
	XP_015952832.1	ATPase family AAA domain-containing protein 3-B	AAA ATPase TOB3	1.24	0.02566
	XP_015969915.1	calcium-transporting ATPase 4, endoplasmic reticulum-type	Ca2+-ATPase4	1.69	0.006579
	XP_015943398.1	copper-transporting ATPase PAA1, chloroplastic	PAA1/HMA6	1.24	0.0084
	XP_015939733.1	importin subunit alpha-2	IMPA-2	1.8	0.0001497
	XP_015959596.1	importin subunit alpha-2	IPOA2	1.36	0.001106
	XP_020999064.1	nicotinamide adenine dinucleotide transporter 2, mitochondrial isoform X2	NDT2	1.47	0.0005038
	XP_015951091.1	metal tolerance protein 2 isoform X2	MTP2	2.19	0.02112
	XP_015933502.2	sodium/calcium exchanger NCL, partial	NCL	1.35	0.01437
	XP_015962803.1	V-type proton ATPase subunit d2	V-ATPase subunit d2	1.41	3.7e-05
	XP_015967909.1	aquaporin PIP2-1	PIP2-1	0.43	0.001463
	XP_015967424.1	heavy metal-associated isoprenylated plant protein 39 isoform X2	HIPP39	0.59	0.0001118
	XP_015955530.1	aquaporin PIP1-3	PIP1-3	0.63	5.15e-05
	XP_015935741.1	aquaporin PIP2-7	PIP2-7	0.76	0.008996
	XP_015952392.1	aquaporin PIP2-7	PIP2-7	0.67	0.001967
	XP_020993898.1	calcium-transporting ATPase 8, plasma membrane-type isoform X6	Ca2+-ATPase8	0.74	0.04708
	XP_015941278.1	copper transport protein ATX1	ATX1	0.64	0.00202
	XP_015949536.1	copper transport protein ATX1	ATX1	0.79	0.0009499
	XP_015931337.1	probable aquaporin PIP-type 7a	PIP7a	0.57	0.00101
	XP_020990089.1	sugar transporter ERD6-like 6 isoform X2	ERD6-like 6	0.72	0.0003318
	XP_015932817.1	vesicle transport protein GOT1	GOT1	0.81	0.02668
	XP_015960547.1	V-type proton ATPase subunit D	V-ATPase subunit D	0.82	0.0006913
	XP_020984784.1	zinc transporter 1	ZIP1	0.78	0.01594

## Sheet: DEPs between F and S under Cd
Table S4 DEPs related to ion transporters between Fenghua 1 and Silihong under Cd exposure.
Protein Type	Protein ID	Protein name	Abbreviation	Mean Ratio	P-value
				FCd/SCd	FCd/SCd
Cd-responsive DEPs which expressed differentially between Fenghua 1 and Silihong	XP_015967714.1	nucleobase-ascorbate transporter 6 isoform X1	NAT6	1.34	0.02496
	XP_015958180.1	importin-5	IPO5	0.75	0.02307
	XP_020980233.1	transportin-1	TRN1	0.67	0.03192
	XP_020982984.1	ABC transporter B family member 11	ABCB11	0.57	0.009902
	XP_015939460.1	ABC transporter B family member 11	ABCB11	0.81	0.009773
	XP_015931717.1	ABC transporter B family member 25, mitochondrial	ABCB25	0.8	0.007322
	XP_015959705.1	ABC transporter C family member 14	ABCC14	0.72	0.0001853
	XP_015952832.1	ATPase family AAA domain-containing protein 3-B	AAA ATPase TOB3	0.8	0.004805
	XP_015969915.1	calcium-transporting ATPase 4	Ca2+-ATPase4	0.76	0.0048
	XP_015943398.1	copper-transporting ATPase PAA1, chloroplastic	PAA1/HMA6	0.81	0.0178
	XP_015939733.1	importin subunit alpha-2	IMPA-2	0.71	0.01184
	XP_015959596.1	importin subunit alpha-2	IPOA2	0.75	0.03109
	XP_020999064.1	nicotinamide adenine dinucleotide transporter 2, mitochondrial isoform X2	NDT2	0.72	0.001803
	XP_015933502.2	sodium/calcium exchanger NCL, partial	NCL	0.66	0.002114
	XP_015962803.1	V-type proton ATPase subunit d2	V-ATPase subunit d2	0.81	0.001503
	XP_015967909.1	aquaporin PIP2-1	PIP2-1	0.71	0.007236
DEPs between Fenghua 1 and Silihong	XP_015958510.1	ATP synthase subunit epsilon, mitochondrial	ATPase	1.33	0.03072
	XP_020983616.1	V-type proton ATPase 16 kDa proteolipid subunit isoform X4	V-ATPase subunit X4	1.28	0.01353
	XP_020986386.1	V-type proton ATPase subunit G	V-ATPase subunit G	1.27	0.001773
	XP_020987285.1	ATPase ASNA1 homolog 2	ASNA1	0.77	0.01198
	XP_015969432.1	metal tolerance protein C2	MTPc2	0.8	0.04399
	XP_015938018.1	metal tolerance protein C4	MTPc4	0.77	0.04303
	XP_015937455.1	pleiotropic drug resistance protein 1	PDR1	0.75	0.02811
	XP_015958526.1	V-type proton ATPase catalytic subunit A	V-ATPase subunit A	0.8	0.003747
