# Supplementary material for: Comparative proteomics analysis of peanut roots reveals differential mechanisms of cadmium detoxification and translocation between two cultivars differing in cadmium accumulation
Source: BMC Plant Biol. 2019 Apr 11;19:137. doi: 10.1186/s12870-019-1739-5 (PMC6458636; doi:10.1186/s12870-019-1739-5)
Supplement: Supplementary file 6 — Table S5. Differentially expressed proteins involved in cell wall metabolism in two peanut cultivars. (XLSX 21 kb) [file 12870_2019_1739_MOESM6_ESM.xlsx]

## Sheet: Sheet1
Table S5 Differentially expressed proteins involved in cell wall metabolism in two peanut cultivars. Items highlighted in red mean up-regulated, while in green mean down-regulated.
Type	Protein ID	Protein name	Abbreviation	Functional category	Mean Ratio					P-value
					FCd/FCK	SCd/SCK	FCK/SCK	FCd/SCd		FCd/FCK	SCd/SCK	FCK/SCK	FCd/SCd
Cell wall degradation
Cd-responsive DEPs	XP_020995542.1	beta-glucosidase 45 isoform X3 [Arachis duranensis]	GLUC45	Cellulose-modifying enzyme	1.27	1.28	1.04	1.09		0.00709	0.01965	0.6447	0.2235
	XP_015967839.1	endoglucanase 9 [Arachis duranensis]	EG9	Hemicellulose-modifying enzyme	1.28	1.27	0.96	1		0.00245	0.00901	0.1208	0.9419
	XP_015971097.1	xyloglucan endotransglucosylase/hydrolase 1 [Arachis duranensis]	XTH1	Hemicellulose-modifying enzyme	1.24	1.31	0.98	0.91		0.02439	1.54e-05	0.5064	0.06638
	XP_020999634.1	xyloglucan endotransglucosylase/hydrolase protein 23 isoform X3 [Arachis duranensis]	XTH23	Hemicellulose-modifying enzyme	1.23	1.11	0.97	1.08		0.01268	0.2306	0.5919	0.1683
	XP_015968798.1	pectin acetylesterase 3 isoform X3 [Arachis duranensis]	PAE3	Pectin-modifying enzyme	1.29	1.03	0.88	1.05		0.00667	0.4833	0.02949	0.205
	XP_015955896.1	pectinesterase/pectinesterase inhibitor 51 [Arachis duranensis]	PPE51	Pectin-modifying enzyme	1.21	1.18	1.14	1.12		0.003607	0.00138	0.01045	0.003815
	XP_015970230.1	xyloglucan endotransglucosylase/hydrolase protein 32 [Arachis duranensis]	XTH32	Hemicellulose-modifying enzyme	0.98	1.25	1	0.79		0.7347	0.01029	0.9943	0.08627
	XP_015969664.1	beta-galactosidase 5 [Arachis duranensis]	β-Gal5	Pectin-modifying enzyme	1.19	1.24	1.16	1.09		0.4363	0.01226	0.3071	0.5955
	XP_020982261.1	beta-glucosidase 46-like [Arachis duranensis]	GLUC46	Cellulose-modifying enzyme	1.17	1.61	1.13	0.86		0.4062	0.04448	0.1428	0.3581
	XP_015947758.1	polygalacturonase [Arachis duranensis]	PG	Pectin-modifying enzyme	1.21	1.4	1.09	0.96		0.05999	0.02636	0.1356	0.5916
	XP_015957102.1	polygalacturonase At1g80170 isoform X2 [Arachis duranensis]	PG	Pectin-modifying enzyme	1.21	1.37	0.97	0.85		0.09619	0.01632	0.642	0.006793
	XP_015952049.1	phospholipase A-2-activating protein [Arachis duranensis]	PLAP-2	Cell wall modification	1.07	1.21	0.99	0.86		0.5991	0.002655	0.8118	0.08535
	XP_015962478.1	chitinase-like protein 1 [Arachis duranensis]	CHIL1	Cell wall macromolecule catabolic process	1.08	1.37	1.25	1.08		0.6641	0.00581	0.06311	0.4424
	XP_015933730.1	xyloglucan endotransglucosylase/hydrolase protein 22 isoform X2 [Arachis duranensis]	XTH22	Hemicellulose-modifying enzyme	0.86	0.79	1.03	1.09		0.2221	0.02973	0.945	0.001277
DEPs between Fenghua and Silihong	XP_015939958.1	endo-1,3;1,4-beta-D-glucanase-like [Arachis duranensis]	ENG-like	Cellulose-modifying enzyme	1.1	1.12	1.35	1.27		0.5365	0.07888	0.03823	0.007407
	XP_015935930.1	xyloglucan endotransglucosylase/hydrolase protein 31 [Arachis duranensis]	XTH31	Hemicellulose-modifying enzyme	1.21	1.14	1.66	1.73		0.201	0.07591	0.008348	0.01136
	XP_015935746.1	beta-galactosidase 8 isoform X2 [Arachis duranensis]	β-Gal8	Pectin-modifying enzyme	1.05	1.05	1.48	1.43		0.1303	0.1536	0.001238	0.01048
	XP_015961889.1	polygalacturonase [Arachis duranensis]	PG	Pectin-modifying enzyme	1.13	1.12	1.32	1.33		0.002582	0.1357	0.01445	0.0006484
	XP_020985989.1	polygalacturonase isoform X2 [Arachis duranensis]	PG	Pectin-modifying enzyme	0.99	1.06	1.32	1.27		0.8526	0.4705	0.03649	0.007997
	XP_015957291.2	beta-xylosidase/alpha-L-arabinofuranosidase 2	XLA2/XLY2	Hemicellulose-modifying enzyme	1.13	1.12	1.44	1.41		0.1967	0.06282	0.002638	0.01662
	XP_015952750.1	glucan endo-1,3-beta-glucosidase		Cellulose-modifying enzyme	1.16	1.16	1.65	1.58		0.4443	0.04822	0.0231	0.01193
	XP_015973576.1	glucan endo-1,3-beta-glucosidase 12		Cellulose-modifying enzyme	1	1	1.73	1.72		0.9651	0.8827	0.006107	0.007476
	XP_015958853.1	glucan endo-1,3-beta-glucosidase 4		Cellulose-modifying enzyme	1.06	1.12	1.43	1.28		0.6278	0.03821	0.009995	0.0114
	XP_015966325.1	polygalacturonase At1g48100-like	PG	Pectin-modifying enzyme	1.02	1.06	1.52	1.36		0.9087	0.6237	0.0143	0.04456
	XP_015957497.1	polygalacturonase inhibitor 2	PGIP2	Pectin-modifying enzyme	1.06	1.01	2.21	2.25		0.5986	0.7004	3.41e-05	0.002842
	XP_015939280.1	endo-1,3;1,4-beta-D-glucanase [Arachis duranensis]		Cellulose-modifying enzyme	1.15	1.17	1.21	1.17		0.001844	0.005946	0.01957	0.002967
	XP_015963320.1	beta-D-xylosidase 6 isoform X2 [Arachis duranensis]	XYL6	Hemicellulose-modifying enzyme	1.05	1.18	1.21	1.09		0.3272	0.0009599	9e-05	0.1096
	XP_015961006.1	beta-glucosidase 10 [Arachis duranensis]	GLUC10	Cellulose-modifying enzyme	0.94	1.2	1.26	0.99		0.4069	0.05927	0.02485	0.8428
	XP_015937517.1	polygalacturonase isoform X1 [Arachis duranensis]	PG	Pectin-modifying enzyme	0.88	1.1	1.26	1.05		0.2023	0.03877	0.000375	0.7136
	XP_015952096.1	endochitinase EP3 [Arachis duranensis]	EP3	cell wall macromolecule catabolic process	1.12	1.19	1.33	1.27		0.424	0.01164	0.0007944	0.1508
	XP_015958213.1	beta-galactosidase 9 [Arachis duranensis]	β-Gal9	Pectin-modifying enzyme	1.08	0.96	1.19	1.34		0.4475	0.2712	0.0143	0.0364
	XP_020992990.1	beta-glucosidase 13-like [Arachis duranensis]	GLUC13	Cellulose-modifying enzyme	1.14	1.08	1.19	1.25		0.1571	0.5735	0.2414	0.009451
	XP_015934354.1	pectinesterase/pectinesterase inhibitor 61 isoform X1 [Arachis duranensis]	PPE61	Pectin-modifying enzyme	1.02	1.12	1.42	1.24		0.9961	0.182	0.06286	0.00658
	XP_015951288.1	endochitinase [Arachis duranensis]	ECHI	Cell wall macromolecule catabolic process	1.24	0.94	1.01	1.34		0.1041	0.3383	0.9153	0.03544
	XP_015943348.1	beta-xylosidase/alpha-L-arabinofuranosidase 1	XLA1/XLY1	Hemicellulose-modifying enzyme	0.99	0.8	1.21	1.25		0.8441	0.05663	0.3809	0.02204
	XP_015932745.1	glucan endo-1,3-beta-D-glucosidase		Cellulose-modifying enzyme	1.07	0.94	1.14	1.3		0.2258	0.02076	0.02512	0.006427
	XP_015973074.1	glucan endo-1,3-beta-glucosidase 7		Cellulose-modifying enzyme	1.22	1.1	1.16	1.32		0.1153	0.4133	0.2621	0.03294
	XP_020981303.1	glucan endo-1,3-beta-glucosidase 7 isoform X2		Cellulose-modifying enzyme	1.06	1.1	1.3	1.24		0.5703	0.02588	0.05789	0.004324
	XP_015957496.1	polygalacturonase inhibitor 2	PGIP2	Pectin-modifying enzyme	1.46	0.85	0.97	1.67		0.06132	0.009436	0.3618	0.01933
	XP_015934686.1	beta-D-xylosidase 7 [Arachis duranensis]	XYL7	Hemicellulose-modifying enzyme	0.88	1.02	0.87	0.79		0.1088	0.7484	0.01662	0.04307
	XP_015973400.2	beta-galactosidase isoform X2 [Arachis duranensis]	β-Gal	Pectin-modifying enzyme	0.99	0.88	0.73	0.83		0.8371	0.09697	0.007739	0.01844
	XP_015935436.1	beta-glucosidase 12-like [Arachis duranensis]	GLUC12	Cellulose-modifying enzyme	1.07	1.06	0.58	0.59		0.1578	0.1555	0.0001959	0.002076
	XP_015937261.1	beta-glucosidase 24 [Arachis duranensis]	GLUC24	Cellulose-modifying enzyme	0.89	0.84	0.82	0.88		0.01539	0.0619	0.02049	0.05802
Cd-responsive DEPs which expressed differentially between Fenghua and Silihong	XP_020991452.1	pectinesterase 2 isoform X3 [Arachis duranensis]	PE2	Pectin-modifying enzyme	1.29	1.05	1.11	1.33		0.0001525	0.2842	0.03483	0.002185
	XP_020992510.1	endochitinase isoform X2 [Arachis duranensis]	ECHIX2	Cell wall macromolecule catabolic process	1.37	1.01	1.12	1.53		0.001228	0.9547	0.211	0.004337
	XP_015952748.1	glucan endo-1,3-beta-glucosidase		Cellulose-modifying enzyme	1.4	0.9	0.93	1.44		0.006376	0.02073	0.175	0.0005635
	XP_015955065.1	pectinesterase/pectinesterase inhibitor PPE8B-like [Arachis duranensis]	PPE8B	Pectin-modifying enzyme	1.21	0.83	0.92	1.33		0.02091	0.04927	0.2329	0.006481
	XP_020991743.1	pectinesterase/pectinesterase inhibitor 41 [Arachis duranensis]	PPE41	Pectin-modifying enzyme	0.98	1.36	1.57	1.18		0.5386	0.003263	0.0002637	0.02365
	XP_015939663.1	endo-1,3;1,4-beta-D-glucanase [Arachis duranensis]		Cellulose-modifying enzyme	0.99	1.24	1.41	1.11		0.6	0.01074	0.0009299	0.06643
	XP_015959090.1	endoglucanase 25 [Arachis duranensis]	EG25	Hemicellulose-modifying enzyme	0.96	1.42	1.49	1		0.5783	0.03027	0.0298	0.9537
	XP_015963246.1	xyloglucan endotransglucosylase/hydrolase protein 30 [Arachis duranensis]	XTH30	Hemicellulose-modifying enzyme	1.18	1.59	1.05	0.79		0.02404	0.001689	0.4008	0.001952
	XP_015954440.1	xyloglucan endotransglucosylase/hydrolase 2 [Arachis duranensis]	XTH2	Hemicellulose-modifying enzyme	1.23	1.45	1.56	1.38		0.4045	0.01154	0.003236	0.1939
	XP_015954448.1	beta-galactosidase [Arachis duranensis]	β-Gal	Pectin-modifying enzyme	1.2	1.54	1.29	1.01		0.3053	0.009713	0.03867	0.9242
	XP_015938663.1	beta-galactosidase 1 [Arachis duranensis]	β-Gal1	Pectin-modifying enzyme	0.88	1.41	1.54	0.98		0.007139	0.04942	0.002657	0.748
	XP_015936955.1	beta-glucosidase 42 [Arachis duranensis]	GLUC42	Cellulose-modifying enzyme	1.09	1.52	1	0.73		0.2712	0.01358	0.9659	0.01538
	XP_015941274.1	pectate lyase 1 [Arachis duranensis]	PL1	Pectin-modifying enzyme	1.03	1.47	1.28	0.9		0.3473	0.000433	0.003693	0.001326
	XP_015968688.1	pectinesterase-like [Arachis duranensis]	PE	Pectin-modifying enzyme	1.04	1.3	1.5	1.2		0.6863	0.03223	0.0002233	0.2099
	XP_015951178.1	pectinesterase-like [Arachis duranensis]	PE	Pectin-modifying enzyme	0.74	1.42	2.12	1.06		0.0866	0.01964	0.002957	0.746
	XP_015955459.1	polygalacturonase [Arachis duranensis]	PG	Pectin-modifying enzyme	0.89	1.22	1.74	1.29		0.2469	0.04161	0.0006323	0.09899
	XP_015932605.1	chitinase-3-like protein 1 isoform X1 [Arachis duranensis]	CHI3L1	Cell wall macromolecule catabolic process	0.81	0.56	0.59	0.76		0.02098	0.0001123	0.001722	0.01156
	XP_020993886.1	pectinesterase [Arachis duranensis]	PE	Pectin-modifying enzyme	0.72	0.69	1.56	1.57		0.002971	0.009361	0.003222	0.01302
	XP_015969184.1	glucan endo-1,3-beta-glucosidase		Cellulose-modifying enzyme	0.7	0.79	2.04	1.9		7.28e-05	0.139	0.008508	0.001402
	XP_015959554.1	glucan endo-1,3-beta-glucosidase		Cellulose-modifying enzyme	0.99	0.78	0.93	1.23		0.7007	0.01756	0.1387	0.0111
	XP_015967874.1	probable glucan 1,3-beta-glucosidase A		Cellulose-modifying enzyme	0.88	0.67	0.94	1.23		0.1414	0.0006677	0.1162	0.0448
	XP_015964877.1	pectinesterase [Arachis duranensis]	PE	Pectin-modifying enzyme	0.9	0.82	1.15	1.25		0.03521	0.009213	0.04727	0.0009418
Cell wall synthesis
Cd-responsive DEPs	XP_015967823.1	cellulose synthase-like protein G2 [Arachis duranensis]	CSLG2	Hemicellulose biosynthesis	1.15	1.57	1.2	0.89		0.02898	0.002	0.005478	0.1358
	XP_015937882.1	beta-1,4-xylosyltransferase IRX10L [Arachis duranensis]	IRX10L	Hemicellulose biosynthesis	1.02	1.38	1.46	1.06		0.9516	0.03334	0.07572	0.1315
	XP_015931593.1	cytochrome P450 72A15 [Arachis duranensis]	CYP72A15	Suberin biosynthesis	1.35	1.79	1.07	0.82		0.06301	0.005984	0.3825	0.1014
	XP_015964627.1	cytochrome P450 97B2, chloroplastic [Arachis duranensis]	CYP97B2	Suberin biosynthesis	1	1.35	1.19	0.89		0.8682	0.03905	0.03182	0.243
DEPs between Fenghua and Silihong	XP_015968108.1	xyloglucan galactosyltransferase MUR3 [Arachis duranensis]	MUR3	Hemicellulose biosynthesis	1.09	1.19	1.23	1.13		0.5358	0.001127	0.0001763	0.3975
	XP_015938610.1	xyloglucan galactosyltransferase GT19 [Arachis duranensis]	GT19	Hemicellulose biosynthesis	0.77	1.77	2.08	0.96		0.08664	0.06129	0.006763	0.6675
	XP_015934291.1	cytochrome P450 CYP82D47 [Arachis duranensis]	CYP82D47	Suberin biosynthesis	0.73	1.04	1.39	0.98		0.069	0.9076	0.01244	0.729
	XP_015964213.1	cytochrome P450 84A1 [Arachis duranensis]	CYP84A1	Suberin biosynthesis	0.88	1.15	1.23	0.9		0.07813	0.00753	0.003431	0.09378
	XP_015955754.1	beta-1,4-xylosyltransferase IRX10L [Arachis duranensis]	IRX10L	Hemicellulose biosynthesis	0.93	1.2	1.06	0.81		0.2816	0.01295	0.4611	0.001947
	XP_015970644.1	cytochrome P450 98A2 [Arachis duranensis]	CYP98A2	Suberin biosynthesis	1.27	1.81	0.96	0.69		0.0198	0.007691	0.5912	0.006259
Cd-responsive DEPs which expressed differentially between Fenghua and Silihong	XP_020987861.1	xyloglucan glycosyltransferase 6 isoform X2 [Arachis duranensis]	CSLC6	Hemicellulose biosynthesis	1.09	1.82	1.27	0.77		0.3484	0.001029	0.05178	0.006582
	XP_015934305.1	cytochrome P450 82C4 [Arachis duranensis]	CYP82C4	Suberin biosynthesis	1.39	2.22	1.22	0.81		0.2203	0.003086	0.04408	0.2478
	XP_015951429.1	casparian strip membrane protein 2 [Arachis duranensis]	CASP2	Suberin biosynthesis	0.66	0.47	0.54	0.74		0.04549	0.001803	0.01377	0.05269
	XP_015972970.2	cytochrome P450 71D10-like [Arachis duranensis]	CYP71D10	Suberin biosynthesis	0.99	0.7	0.73	0.99		0.8152	0.01597	0.03149	0.8119
Other cell wall related proteins
Cd-responsive DEPs which expressed differentially between Fenghua and Silihong	XP_015933965.1	expansin-A11 [Arachis duranensis]	EXPA11	Cell wall organization	1.06	1.56	1.75	1.18		0.9692	0.008771	0.01203	0.4887
	XP_015948983.1	expansin-A8 [Arachis duranensis]	EXPA8	Cell wall organization	0.92	1.67	1.28	0.75		0.0009739	0.04106	0.0005482	0.1151
	XP_015945084.1	expansin-A8 [Arachis duranensis]	EXPA8	Cell wall organization	0.93	1.29	1.45	1.04		0.4032	0.01401	0.005051	0.7491
	XP_015952733.1	expansin-like A2 [Arachis duranensis]	EXPLA2	Cell wall organization	1.06	0.78	0.89	1.21		0.03173	0.02658	0.03423	0.01431
	XP_015960973.1	expansin-like B1 [Arachis duranensis]	EXPLB1	Cell wall organization	1.18	0.67	0.79	1.42		0.1858	0.001629	0.001943	0.04682
	XP_015957561.1	expansin-like B1 [Arachis duranensis]	EXPLB1	Cell wall organization	0.82	0.79	0.79	0.82		0.006056	0.003437	0.003382	0.002789
