# Supplementary material for: Comparative proteomics analysis of peanut roots reveals differential mechanisms of cadmium detoxification and translocation between two cultivars differing in cadmium accumulation
Source: BMC Plant Biol. 2019 Apr 11;19:137. doi: 10.1186/s12870-019-1739-5 (PMC6458636; doi:10.1186/s12870-019-1739-5)
Supplement: Supplementary file 7 — Table S6. Differentially expressed proteins involved in lignin biosynthesis. (XLSX 16 kb) [file 12870_2019_1739_MOESM7_ESM.xlsx]

## Sheet: Sheet1
Table S6. Differentially expressed proteins involved in phenylpropanoid and lignin biosynthesis. Items highlighted in red mean up-regulated, while in green mean down-regulated.
	Protein ID	Protein name	Abbr.	Mean Ratio				P-value
				FCd/FCK	SCd/SCK	FCK/SCK	FCd/SCd	FCd/FCK	SCd/SCK	FCK/SCK	FCd/SCd
Cd-responsive DEPs	XP_015973810.1	laccase-12	LAC12	1.64	1.19	0.85	1.19	0.0382	0.5814	0.3452	0.4191
	XP_015938006.1	peroxidase 21	POD21	1.4	1.19	0.86	1.06	0.00588	0.08051	0.036	0.5231
	XP_015931845.1	peroxidase 4	POD4	1.23	0.88	0.88	1.18	0.0347	0.1824	0.1571	0.07761
	XP_015944147.1	peroxidase P7-like	POD P7	1.27	1.03	0.89	1.1	0.01511	0.8336	0.2155	0.1388
	XP_020980192.1	probable cinnamyl alcohol dehydrogenase 6 isoform X2	CAD6	1.21	1.19	0.89	0.9	0.03468	0.01538	0.08865	0.03411
	XP_020995306.1	4-coumarate--CoA ligase 2-like	4CL2	0.99	1.27	1.04	0.82	0.8574	0.01693	0.2431	0.05057
	XP_015937916.1	4-coumarate--CoA ligase-like 9	4CL9	1.1	1.3	1.2	1.03	0.2827	0.03781	0.01893	0.9013
	XP_015944962.1	caffeic acid 3-O-methyltransferase isoform X1	COMT	1.01	1.34	1.1	0.86	0.3597	0.001095	0.001726	0.0001557
	XP_015954758.1	cinnamoyl-CoA reductase 1	CCR1	1.07	1.22	1.05	0.92	0.1099	0.02965	0.5764	0.02473
	XP_015954543.1	spermidine hydroxycinnamoyl transferase	HCT	1.04	1.26	1.2	0.99	0.7626	0.008679	0.04438	0.76
	XP_015942313.1	cationic peroxidase 1	POD1	0.77	0.92	1.44	1.17	0.001939	0.4814	0.08407	0.01347
	XP_015945882.1	peroxidase 17	POD17	0.89	0.69	0.92	1.18	0.299	0.0009544	0.04685	0.2201
	XP_015959260.1	peroxidase 15	POD15	1.06	0.82	0.97	1.24	0.7619	0.000603	0.6015	0.1248
	XP_015936478.1	peroxidase P7	POD P7	1	0.76	0.94	1.19	0.9085	1.85e-05	0.002066	0.06263
DEPs between Fenghua and Silihong	XP_015968641.1	laccase-2	LAC2	0.9	0.94	2.87	2.63	0.3672	0.02908	0.002292	0.0002768
	XP_015950107.1	laccase-7	LAC7	0.91	1.14	2.51	2.03	0.3154	0.1254	0.001689	0.0005137
	XP_015948859.1	cationic peroxidase 1	POD1	1.01	1.07	1.32	1.23	0.93	0.1213	0.001176	0.02583
	XP_015961196.1	cationic peroxidase 1	POD1	0.85	0.7	2.23	2.48	0.2922	0.06684	0.006385	0.005328
	XP_015969429.1	peroxidase 15	POD15	0.95	1	1.32	1.23	0.4547	0.938	0.02167	0.01687
	XP_015953305.1	peroxidase 39	POD39	1.11	1.14	1.36	1.32	0.3368	0.07112	0.0129	0.03524
	XP_015957175.1	peroxidase 51	POD51	1.01	0.92	1.38	1.56	0.9473	0.03238	0.01747	3.77e-05
	XP_015952499.1	peroxidase 72	POD72	1.12	1.04	1.25	1.37	0.06309	0.1162	0.008083	0.007708
	XP_020987318.1	peroxidase A2	PODA2	0.94	1.12	1.79	1.46	0.4441	0.002698	0.0001534	0.03193
	XP_015959262.1	peroxidase A2	PODA2	1.09	0.93	2.08	2.34	0.5273	0.03446	0.004686	2.67e-05
	XP_015973666.1	peroxidase N	POD N	0.87	0.88	1.21	1.21	0.003161	0.01725	0.008412	0.0006838
	XP_015945144.1	peroxidase P7	POD P7	1.48	1.19	1.21	1.57	0.1169	0.01045	0.008761	0.04434
	XP_020987632.1	cationic peroxidase 2-like	POD2	0.86	1.12	1.77	1.37	0.2486	0.1736	0.0008483	0.1077
	XP_015941246.1	peroxidase 42	POD42	0.9	1.02	1.32	1.08	0.1918	0.5795	0.02345	0.09988
	XP_015972036.1	peroxidase 45	POD45	0.93	1.17	1.22	1.04	0.1635	0.05623	0.00954	0.5017
	XP_015959258.1	peroxidase A2	PODA2	0.95	1.07	1.31	1.17	0.413	0.05263	0.006356	0.06511
	XP_015959256.1	peroxidase A2	PODA2	0.87	1.14	1.59	1.23	0.001962	0.2441	0.001033	0.05229
	XP_015931412.1	laccase-4	LAC4	0.84	1.07	1.35	1.04	0.01547	0.1468	0.003708	0.4963
	XP_015970981.1	spermidine hydroxycinnamoyl transferase	HCT	0.62	1.04	1.77	1.02	0.06358	0.9123	0.03702	0.9278
	XP_015944986.1	peroxidase 5	POD5	1.06	1	1.19	1.28	0.4441	0.9708	0.004233	0.0226
	XP_015934129.1	peroxidase 16	POD16	1.16	0.91	1.13	1.41	0.2484	0.1232	0.2968	0.005445
	XP_015941997.1	probable cinnamyl alcohol dehydrogenase	CAD	0.97	0.84	0.75	0.88	0.07069	0.008336	0.003642	0.005186
	XP_020992877.1	4-coumarate--CoA ligase-like 7 isoform X1	4CL7	1.06	0.79	0.72	0.95	0.5793	0.05976	0.02007	0.5451
	XP_015938186.1	cinnamoyl-CoA reductase 2	CCR2	0.93	1.17	0.91	0.72	0.4616	0.1172	0.3182	0.01495
Cd-responsive DEPs which expressed differentially between Fenghua and Silihong	XP_020998644.1	caffeoyl-CoA O-methyltransferase At4g26220	CCoA-OMT	1.69	1.55	1.22	1.29	0.0002603	0.003487	0.04167	0.001327
	XP_015967548.1	peroxidase 11	POD11	1.44	1.25	1.25	1.44	0.037	0.0008036	3.02e-05	0.03874
	XP_015970868.1	peroxidase 44	POD44	1.29	0.94	1.25	1.72	0.007582	0.3929	0.01035	0.003212
	XP_015964696.1	4-coumarate--CoA ligase 2	4CL2	1.04	1.45	1.04	0.76	0.5998	0.01924	0.6716	0.006805
	XP_020991144.1	caffeoyl-CoA O-methyltransferase At4g26220	CCoA-OMT	0.95	1.21	1.23	0.98	0.2343	0.003917	0.0007375	0.5765
	XP_015944562.1	caffeoyl-CoA O-methyltransferase isoform X1	CCoA-OMT	1.18	1.56	1.32	0.98	0.1521	0.002386	0.03462	0.7101
	XP_015933476.1	cinnamoyl-CoA reductase 1	CCR1	1.1	1.43	1.21	0.93	0.02833	0.004585	0.02449	0.2741
	XP_015950331.1	laccase-7-like	LAC7	0.94	1.64	1.9	1.08	0.4667	0.002797	0.007326	0.2101
	XP_015935461.1	peroxidase 26	POD26	1.19	1.23	1.43	1.38	0.3433	0.00371	0.0004446	0.1184
	XP_015943367.1	probable cinnamyl alcohol dehydrogenase 1	CAD1	0.84	1.31	1.3	0.83	0.1528	0.01384	0.0265	0.1376
	XP_020982624.1	phenylalanine ammonia-lyase class 3	PAL3	0.95	1.4	1.17	0.79	0.3181	0.002307	0.007291	0.0294
	XP_015938123.1	shikimate O-hydroxycinnamoyltransferase	HCT	1.07	1.73	1.18	0.78	0.2167	0.0004352	0.02202	0.00151
	XP_015936072.1	peroxidase 3-like	POD3	0.83	0.81	1.26	1.26	0.006668	0.02306	0.00492	0.0004007
	XP_015950832.1	peroxidase P7-like	POD P7	0.57	0.66	1.52	1.31	0.007568	0.0005859	0.004819	0.02956
	XP_015948843.1	peroxidase P7	POD P7	0.83	0.61	0.69	0.9	0.03301	0.0008248	0.002106	0.03395
	XP_020991651.1	laccase-3 isoform X2	LAC3	0.77	0.99	0.9	0.71	0.004952	0.792	0.1904	0.03407
	XP_015961219.1	cationic peroxidase 1	POD1	0.8	0.72	1.86	2.05	0.07357	0.007854	0.0003761	0.001066
	XP_015963579.1	peroxidase 64	POD64	1.19	0.72	0.71	1.22	0.1554	0.004047	0.00994	0.06663
	XP_015964185.1	peroxidase 72	POD72	0.93	0.64	0.82	1.18	0.1866	0.001477	0.0138	0.03057
	XP_015973811.1	peroxidase P7	POD P7	0.88	0.59	0.75	1.14	0.01055	0.0001071	0.006411	0.002723
	XP_015959259.1	peroxidase A2	PODA2	0.86	0.63	1.04	1.4	0.004334	9.47e-07	0.001879	0.0006159
	XP_015961218.1	cationic peroxidase 1-like isoform X1	POD1	0.81	0.81	1.7	1.51	0.2391	0.00416	0.0563	0.004819
	XP_015943591.1	cationic peroxidase 2	POD2	0.96	0.72	1.13	1.51	0.5418	0.006965	0.03825	0.01649
	XP_015943578.1	cationic peroxidase 2	POD2	1.1	0.72	1.21	1.87	0.3532	0.01282	0.1174	0.0006086
	XP_015971339.1	peroxidase 55	POD55	1.13	0.58	0.94	1.78	0.06719	0.002587	0.1985	8.01e-05
	XP_015971326.2	peroxidase 55	POD55	0.89	0.69	1.1	1.4	0.1665	0.001884	0.05249	0.01665
