# Supplementary material for: Comparative proteomics analysis of peanut roots reveals differential mechanisms of cadmium detoxification and translocation between two cultivars differing in cadmium accumulation
Source: BMC Plant Biol. 2019 Apr 11;19:137. doi: 10.1186/s12870-019-1739-5 (PMC6458636; doi:10.1186/s12870-019-1739-5)
Supplement: Supplementary file 8 — Table S7. The primers used in RT-qPCR analysis. (XLSX 11 kb) [file 12870_2019_1739_MOESM8_ESM.xlsx]

## Sheet: Sheet1
Table S7 The primers used in RT-qPCR analysis.
Protein ID	Description	Primer name	Primer ID	Primer (5'-3')
XP_015937455.1	pleiotropic drug resistance protein 1	PDR1_F	Forward	GGTGCTGTTGATGTGTTC
		PDR1_R	Reverse	AGTGTATTCGCCTTGTGA
XP_015969432.1	metal tolerance protein C2	MTP2-F	Forward	TTGGTTTGGTGTCTGATG
		MTP2-R	Reverse	GTAATGCTTGTGCTCTGA
XP_020986386.1	V-type proton ATPase	V-ATPase_F	Forward	CAAAGAAGAGGCAGACAAG
		V-ATPase_R	Reverse	TGGCTACAACATCATCAGA
XP_015959262.1	peroxidase A2	POD 2_F	Forward	ATAGTGAGCGAGCAAAGT
		POD 2_R	Reverse	GCAGCAAGAGCAACAATA
XP_015950107.1	laccase-7	LAC7_F	Forward	CAGGTGGCAGTTACAGATA
		LAC7_R	Reverse	CAGCGAGGACGAATAATAAG
XP_020998644.1	caffeoyl-CoA O-methyltransferase At4g26220	CCoA-OMT_F	Forward	TCTTCTTCTTACCGCTCTT
		CCoA-OMT_R	Reverse	ATCTTGTGCTCTACTCCAG
XP_015935930.1	xyloglucan endotransglucosylase/hydrolase protein 31	XTH31_F	Forward	ATACATACACAGACTCCAACT
		XTH31_R	Reverse	CAAAGGCAACAGAACTAACT
XP_015934686.1	beta-D-xylosidase 7	XYL7_F	Forward	TTCTGAGTGAGTGTGAGTT
		XYL7_R	Reverse	TCGTCCAATGTGAGTCTT
XP_015973400.2	beta-galactosidase isoform X2	β-Gal2_F	Forward	AAGAAGATGCTCCTGACC
		β-Gal2_R	Reverse	AGTTAGTTCCTCCGTGATAC
XP_015957496.1	polygalacturonase inhibitor 2	PGIP2_F	Forward	AGAAGAACACGCAGAAGA
		PGIP2_R	Reverse	CAGCATACGCATAAGCAT
XP_015964877.1	pectinesterase	PE_F	Forward	GTTGTTGTAGTTGTAGTTGGA
		PE_R	Reverse	AGGATTGGAGAAGATTGTAGT
	β-actin	β-actin_F	Forward	CTGAAAGATTCCGATGCCCTGA
		β-actin_R	Reverse	AACCACCACTCAAGACAATGTTACCA
